# Supplementary material for: Genome-Wide Comparative Analysis of the R2R3-MYB Gene Family in Five Solanaceae Species and Identification of Members Regulating Carotenoid Biosynthesis in Wolfberry
Source: Int J Mol Sci. 2022 Feb 18;23(4):2259. doi: 10.3390/ijms23042259 (PMC8875911; doi:10.3390/ijms23042259)
Supplement: Supplementary file 1 [file ijms-23-02259-s001.zip]

Archive with 19 entries (16 files):
- Supplementary/
- Supplementary/Figure Supplementary/
- Supplementary/Figure Supplementary/Figure S1 Sequence conservation of the conserved domain of R2R3-MYB proteins among five Solanaceae specie.pdf
- Supplementary/Figure Supplementary/Figure S2 Phylogenetic analysis of R2R3-MYB proteins between Wolfberry and Arabidopsis.pdf
- Supplementary/Figure Supplementary/Figure S3 Phylogenetic analysis of the R2R3-MYB proteins of wolfberry, tomato, pepper, tomato, eggplant and Arabidopsis.pdf
- Supplementary/Figure Supplementary/Figure S4 Relationship between the number of R2R3-MYB genes and Chromosome length.pdf
- Supplementary/Figure Supplementary/Figure S5 Ks value of five Solanaceae species.pdf
- Supplementary/Figure Supplementary/Figure S6 Pearson's correlation coefficient between LbaR2R-MYB genes and carotenoids biosynthesis genes .pdf
- Supplementary/Table Supplementary/
- Supplementary/Table Supplementary/Table S1 Gene features of all identified R2R3-MYB genes in five Solanaceae species.xlsx
- Supplementary/Table Supplementary/Table S10 Primers sequences used for RT-qPCR analysis.xlsx
- Supplementary/Table Supplementary/Table S2 Motif sequence identified by MEME tools in wolfberry R2R3-MYB gene family.xlsx
- Supplementary/Table Supplementary/Table S3 Numbers of R2R3-MYB genes from different origins in five  Solanaceae genomes.xlsx
- Supplementary/Table Supplementary/Table S4 Collinearity relationship among R2R3-MYB genes in the same species.xlsx
- Supplementary/Table Supplementary/Table S5 Orthologous pairs of R2R3-MYB genes between wolfberry and other five plant species.xlsx
- Supplementary/Table Supplementary/Table S6 Ka, Ks and KaKs analysis of R2R3-MYB duplicated genes from five Solanaceae species.xlsx
- Supplementary/Table Supplementary/Table S7 FPKM value of 45 R2R3-MYB genes in RF five fruit development.xlsx
- Supplementary/Table Supplementary/Table S8 FPKM value of 15 carotenoid-biosynthetic genes in RF fruit five development.xlsx
- Supplementary/Table Supplementary/Table S9 The significant pearson's  correlation coefficient of R2R3-MYB genes and carotenoids biosynthesis genes.xlsx
