# Supplementary material for: Genome-Wide Comparative Analysis of the R2R3-MYB Gene Family in Five Solanaceae Species and Identification of Members Regulating Carotenoid Biosynthesis in Wolfberry
Source: Int J Mol Sci. 2022 Feb 18;23(4):2259. doi: 10.3390/ijms23042259 (PMC8875911; doi:10.3390/ijms23042259)
Supplement: Supplementary file 1 [file ijms-23-02259-s001.zip › Supplementary/Table Supplementary/Table S1 Gene features of all identified R2R3-MYB genes in five Solanaceae species.xlsx]

## Sheet: Table S1
Table S1 Gene features of all identified R2R3-MYB genes in five Solanaceae species
Species name		Gene ID	Chromosome	Start(bp)	End(bp)	CDS Length (bp)	Amino acid (aa)	pI	MW(KDa)
Lycium barbarum	1	Lba01g00008	Chr1	179170	180662	930	309	5.68	34.76
	2	Lba01g00027	Chr1	414760	418786	975	324	8.04	36.541
	3	Lba01g00505	Chr1	11535598	11537318	1101	366	6.13	41.745
	4	Lba01g00977	Chr1	103523107	103534475	957	318	7.11	35.666
	5	Lba01g01007	Chr1	107574372	107577372	948	315	5.96	36.076
	6	Lba01g01133	Chr1	128425801	128428085	1422	473	5.98	53.365
	7	Lba01g01164	Chr1	131650354	131651495	876	291	6.33	33.434
	8	Lba01g01293	Chr1	137662816	137667579	732	243	5.77	27.998
	9	Lba01g01701	Chr1	148833932	148837012	843	280	6.02	32.192
	10	Lba01g01823	Chr1	151319842	151322020	819	272	8.63	30.227
	11	Lba01g02198	Chr1	157577665	157579391	513	170	7.02	19.499
	12	Lba01g02278	Chr1	158731892	158733594	1074	357	5.61	39.594
	13	Lba01g02341	Chr1	159787007	159790287	1233	410	5.6	47.297
	14	Lba01g02549	Chr1	162847509	162852032	1638	545	5.32	60.184
	15	Lba01g02556	Chr1	162932311	162934942	1005	334	4.87	36.613
	16	Lba01g02557	Chr1	162966597	162969907	1815	604	5.11	63.493
	17	Lba01g02677	Chr1	165022102	165023783	891	296	7.53	33.622
	18	Lba01g02754	Chr1	166127524	166129171	720	239	6.45	27.943
	19	Lba01g02838	Chr1	167226898	167228288	894	297	8.83	33.738
	20	Lba01g03039	Chr1	170191824	170193341	849	282	4.64	32.279
	21	Lba01g03040	Chr1	170242983	170269755	1170	389	5.01	44.436
	22	Lba02g00027	Chr2	504570	506533	891	296	8.57	33.868
	23	Lba02g00434	Chr2	9108686	9111201	1002	333	9	37.594
	24	Lba02g00598	Chr2	14666969	14669828	873	290	5.87	33.125
	25	Lba02g00662	Chr2	17978949	17992042	1734	577	6.83	63.366
	26	Lba02g01219	Chr2	101808469	101809950	975	324	7.3	37.346
	27	Lba02g01482	Chr2	119424441	119427338	813	270	9.2	30.223
	28	Lba02g01809	Chr2	129779222	129780930	936	311	9.45	36.049
	29	Lba02g02107	Chr2	137863822	137865965	1020	339	6.12	38.246
	30	Lba02g02301	Chr2	142720894	142722795	978	325	8.37	36.736
	31	Lba02g02412	Chr2	144824706	144825647	942	313	8.8	34.398
	32	Lba02g02504	Chr2	146825401	146826619	732	243	8.7	26.745
	33	Lba02g02634	Chr2	149116912	149137788	624	207	6.17	23.881
	34	Lba03g00252	Chr3	5105010	5106943	951	316	6.7	35.413
	35	Lba03g00572	Chr3	11714524	11715588	1065	354	9.32	40.394
	36	Lba03g00744	Chr3	18023580	18029790	1092	363	5.26	39.853
	37	Lba03g00812	Chr3	21005669	21007328	867	288	7.13	32.575
	38	Lba03g01428	Chr3	114015830	114018349	867	288	6.06	32.892
	39	Lba03g01785	Chr3	124583746	124585473	1215	404	5.39	44.888
	40	Lba03g01907	Chr3	127514069	127517269	1197	398	9.23	46.192
	41	Lba03g02179	Chr3	133021035	133023277	1146	381	5.77	44.32
	42	Lba03g02239	Chr3	134226032	134227878	1050	349	6.99	39.124
	43	Lba03g02464	Chr3	138900678	138902114	999	332	6.61	36.819
	44	Lba03g02779	Chr3	143955320	143956570	849	282	6.65	31.928
	45	Lba03g02818	Chr3	144466146	144467680	900	299	8	32.935
	46	Lba03g03028	Chr3	147348047	147350327	1131	376	6.56	41.905
	47	Lba04g00062	Chr4	840316	841793	879	292	9.02	33.445
	48	Lba04g00207	Chr4	3240701	3244714	993	330	5.94	37.773
	49	Lba04g00768	Chr4	14904653	14905981	876	291	5.15	33.131
	50	Lba04g00769	Chr4	14979919	14981407	879	292	5.15	33.295
	51	Lba04g02493	Chr4	136692935	136696159	459	152	9.79	18.019
	52	Lba04g02498	Chr4	136843862	136847551	720	239	8.01	27.868
	53	Lba04g02502	Chr4	137018165	137020741	720	239	8.46	27.697
	54	Lba04g02563	Chr4	139574993	139577935	1446	481	5.77	53.493
	55	Lba04g02821	Chr4	145698179	145699376	798	265	5.23	30.063
	56	Lba05g00160	Chr5	2509841	2512444	564	187	5.52	21.586
	57	Lba05g00181	Chr5	2971741	2973941	669	222	7.7	25.904
	58	Lba05g00371	Chr5	7413259	7414470	711	236	9.48	27.67
	59	Lba05g00389	Chr5	7766895	7769144	963	320	6.55	36.508
	60	Lba05g00433	Chr5	8881487	8887912	1032	343	8.08	37.918
	61	Lba05g00479	Chr5	9857727	9858724	744	247	6.25	28.318
	62	Lba05g00641	Chr5	14036701	14038883	1182	393	7.73	45.291
	63	Lba05g00755	Chr5	17869309	17873013	810	269	6.06	31.353
	64	Lba05g00795	Chr5	18827224	18829780	840	279	7.12	31.156
	65	Lba05g01528	Chr5	117235480	117237399	711	236	6.01	27.342
	66	Lba05g01910	Chr5	128763583	128769226	1395	464	6.11	51.943
	67	Lba05g02024	Chr5	132642254	132643712	534	177	9.39	20.404
	68	Lba05g02495	Chr5	142963161	142965141	1095	364	9.26	40.418
	69	Lba05g02509	Chr5	143196858	143199849	1029	342	8.96	38.73
	70	Lba06g00155	Chr6	2597160	2599044	918	305	8.71	34.547
	71	Lba06g00156	Chr6	2651120	2653349	801	266	8.64	30.202
	72	Lba06g00442	Chr6	9384896	9387683	1197	398	5.39	42.795
	73	Lba06g00444	Chr6	9405820	9410467	648	215	9	23.801
	74	Lba06g00446	Chr6	9423786	9426164	1104	367	4.93	39.452
	75	Lba06g00477	Chr6	10509826	10525593	1614	537	8.8	58.66
	76	Lba06g00644	Chr6	16419091	16420492	654	217	9.16	25.727
	77	Lba06g00722	Chr6	20092961	20096735	1002	333	6.14	37.23
	78	Lba06g01119	Chr6	87687781	87690686	1233	410	6.73	46.133
	79	Lba06g01363	Chr6	97827390	97831124	1125	374	5.65	41.977
	80	Lba06g02069	Chr6	113162105	113164301	954	317	6.72	35.612
	81	Lba06g02273	Chr6	117220109	117223185	930	309	7.57	35.352
	82	Lba06g02638	Chr6	123276852	123278457	1305	434	7.99	48.706
	83	Lba07g00025	Chr7	484354	486487	1296	431	8.93	49.217
	84	Lba07g00477	Chr7	12409663	12412116	639	212	9.13	24.666
	85	Lba07g00856	Chr7	54787213	54788659	1017	338	6.4	37.852
	86	Lba07g00892	Chr7	68002536	68003351	816	271	7.09	29.941
	87	Lba07g01258	Chr7	109159801	109161782	1044	347	6.62	39.124
	88	Lba07g01342	Chr7	111813370	111814655	531	176	10.1	20.68
	89	Lba07g01631	Chr7	122227630	122228448	819	272	9.16	30.285
	90	Lba07g01820	Chr7	126603407	126605119	837	278	9.32	32.208
	91	Lba07g01910	Chr7	128472032	128473177	414	137	10.2	16.109
	92	Lba08g00020	Chr8	233998	236722	945	314	5	36.124
	93	Lba08g00026	Chr8	349896	353051	945	314	4.95	36.049
	94	Lba08g00369	Chr8	10151922	10153409	726	241	7.68	28.402
	95	Lba08g00370	Chr8	10234311	10235588	726	241	6.47	28.417
	96	Lba08g00484	Chr8	17871051	17873351	1005	334	8.67	37.723
	97	Lba08g00764	Chr8	82088925	82091152	768	255	7.26	30.176
	98	Lba08g01154	Chr8	109182367	109183447	789	262	8.41	29.897
	99	Lba08g01327	Chr8	115438516	115440940	897	298	7.06	34.365
	100	Lba08g01332	Chr8	115634798	115636053	816	271	6.52	31.169
	101	Lba08g01397	Chr8	117490221	117493224	813	270	8.63	31.194
	102	Lba08g01691	Chr8	124418580	124429111	948	315	6.73	36.11
	103	Lba08g01828	Chr8	127563052	127564602	858	285	8.65	32.114
	104	Lba08g01846	Chr8	127835245	127837495	1017	338	6.32	38.992
	105	Lba09g00379	Chr9	8788402	8790405	849	282	5.25	32.212
	106	Lba09g00474	Chr9	10478033	10479388	756	251	8.3	29.481
	107	Lba09g01299	Chr9	32604609	32605862	759	252	7.7	29.024
	108	Lba09g01300	Chr9	32665676	32666747	702	233	6.54	26.853
	109	Lba09g01301	Chr9	32753741	32754813	714	237	8.86	27.391
	110	Lba09g01615	Chr9	85439304	85458134	762	253	5.34	27.889
	111	Lba09g02252	Chr9	120859624	120861050	1032	343	6.06	39.158
	112	Lba09g02475	Chr9	125831221	125832954	951	316	9.18	35.936
	113	Lba10g00206	Chr10	3545806	3547878	924	307	4.79	34.857
	114	Lba10g01077	Chr10	30988258	30989756	978	325	6.26	36.144
	115	Lba10g01529	Chr10	94628136	94632219	1272	423	9.32	47.72
	116	Lba10g02490	Chr10	123731877	123734306	888	295	5.25	33.489
	117	Lba11g00019	Chr11	269695	271422	852	283	6.71	31.918
	118	Lba11g00934	Chr11	17207636	17208678	753	250	6	29.195
	119	Lba11g00935	Chr11	17223388	17224434	732	243	5.93	28.227
	120	Lba11g00936	Chr11	17285796	17286738	717	238	5.54	27.608
	121	Lba11g00940	Chr11	17393773	17395363	756	251	8.39	28.885
	122	Lba11g01011	Chr11	19377081	19382424	1734	577	6.05	64.593
	123	Lba11g01830	Chr11	74484472	74486445	984	327	6.76	37.237
	124	Lba11g02600	Chr11	123189216	123191287	747	248	5.41	28.441
	125	Lba11g02663	Chr11	123928527	123930292	831	276	6.15	31.906
	126	Lba12g00046	Chr12	3255237	3269486	870	289	6.51	31.158
	127	Lba12g00640	Chr12	66327593	66329926	987	328	5.68	36.62
	128	Lba12g00698	Chr12	67761415	67765286	594	197	6.22	22.566
	129	Lba12g00786	Chr12	69457244	69458387	1041	346	6.16	39.239
	130	Lba12g00980	Chr12	73174470	73176171	963	320	6.22	36.54
	131	Lba12g02270	Chr12	96038919	96040246	981	326	8.07	37.001
	132	Lba12g02368	Chr12	97705311	97706638	750	249	11.53	29.368
	133	Lba12g02571	Chr12	101038428	101039698	756	251	8.5	28.767
	134	Lba12g02660	Chr12	102162467	102164550	1248	415	5.65	45.322
	135	Lba12g02677	Chr12	102480891	102482386	888	295	5.71	33.046
	136	Lba12g02802	Chr12	104295377	104298603	603	200	7.84	23.093
	137	Lba12g02876	Chr12	105215957	105217045	780	259	6.61	29.986
Solanum lycopersicum	1	Solyc01g005660.3.1	Chr1	471331	473227	927	308	6.18	35.0611
	2	Solyc01g009070.3.1	Chr1	3022649	3029539	1614	537	5.08	58.7738
	3	Solyc01g010910.2.1	Chr1	6466320	6469538	1005	334	8.92	37.7867
	4	Solyc01g057910.3.1	Chr1	57551769	57553470	864	287	6.59	33.0238
	5	Solyc01g079620.4.1	Chr1	71322725	71326073	1071	356	5.04	40.702
	6	Solyc01g087130.4.1	Chr1	74304735	74307053	1125	374	6.24	41.8429
	7	Solyc01g090530.3.1	Chr1	76433597	76436082	960	319	6.48	36.3303
	8	Solyc01g094360.3.1	Chr1	78140123	78142461	930	309	7.05	34.6247
	9	Solyc01g102340.3.1	Chr1	83438409	83440473	1281	426	7.99	47.8369
	10	Solyc01g111500.3.1	Chr1	90073972	90075098	759	252	8.87	28.6134
	11	Solyc02g067340.4.1	Chr2	35559093	35562103	1059	352	6.53	39.4481
	12	Solyc02g067760.4.1	Chr2	35891725	35895341	702	233	8.75	27.0425
	13	Solyc02g079280.3.1	Chr2	41872520	41873978	1089	362	5.6	41.5222
	14	Solyc02g082040.3.1	Chr2	43771743	43773069	975	324	7.96	37.149
	15	Solyc02g082390.1.1	Chr2	44067938	44068950	846	281	9.3	31.9402
	16	Solyc02g087960.3.1	Chr2	48230237	48231819	879	292	6.25	33.0598
	17	Solyc02g088190.4.1	Chr2	48386100	48388450	1314	437	5.76	47.5966
	18	Solyc02g089190.2.1	Chr2	49113815	49114717	720	239	6.45	27.6251
	19	Solyc02g091980.2.1	Chr2	51225806	51227090	993	330	7.09	37.5618
	20	Solyc02g092930.1.1	Chr2	51933868	51934953	1086	361	7.7	40.0419
	21	Solyc02g093740.3.1	Chr2	52565767	52566989	753	250	5.76	28.8404
	22	Solyc03g005570.3.1	Chr3	423490	425683	756	251	5.17	29.2587
	23	Solyc03g025870.3.1	Chr3	3243677	3246532	840	279	6.26	31.8767
	24	Solyc03g059200.2.1	Chr3	23909322	23910295	792	263	6.74	29.9379
	25	Solyc03g093890.3.1	Chr3	50096772	50098240	762	253	9.08	29.0352
	26	Solyc03g093930.4.1	Chr3	50163595	50164715	768	255	8.2	29.6721
	27	Solyc03g093940.2.1	Chr3	50186118	50186926	654	217	9.24	25.2749
	28	Solyc03g096350.3.1	Chr3	52969818	52971224	867	288	6.72	33.0759
	29	Solyc03g112390.3.1	Chr3	57221609	57223320	978	325	6.16	37.1403
	30	Solyc03g112890.1.1	Chr3	57600249	57602359	1038	345	5.9	40.3411
	31	Solyc03g116100.3.1	Chr3	60031710	60033537	1002	333	5.84	36.985
	32	Solyc03g119370.2.1	Chr3	62446122	62447235	843	280	5.99	32.0856
	33	Solyc03g119740.3.1	Chr3	62738707	62740102	900	299	6.59	32.8255
	34	Solyc03g121740.3.1	Chr3	64248870	64250654	1098	365	7.26	41.1765
	35	Solyc04g005600.3.1	Chr4	413634	414916	996	331	6.76	38.1396
	36	Solyc04g005710.3.1	Chr4	477845	481152	1284	427	8.53	48.6023
	37	Solyc04g008870.3.1	Chr4	2519971	2521965	804	267	6.92	29.7743
	38	Solyc04g014470.3.1	Chr4	4730522	4733123	891	296	5.16	33.6267
	39	Solyc04g050000.3.1	Chr4	44233026	44233598	573	190	9.61	22.2238
	40	Solyc04g056310.3.1	Chr4	53355206	53356897	954	317	6.59	35.6882
	41	Solyc04g064540.4.1	Chr4	55039594	55041820	930	309	9.49	35.7164
	42	Solyc04g074170.3.1	Chr4	58123058	58124622	1047	348	6.46	39.4627
	43	Solyc04g077260.3.1	Chr4	60224638	60226403	978	325	7.6	36.9276
	44	Solyc04g078420.1.1	Chr4	61144751	61145737	987	328	9.14	35.8068
	45	Solyc04g079360.1.1	Chr4	61866427	61867185	759	252	8.76	27.9179
	46	Solyc05g007690.2.1	Chr5	2230431	2232614	1029	342	8.59	39.1992
	47	Solyc05g007710.3.1	Chr5	2243887	2245999	1017	338	8.6	38.6494
	48	Solyc05g007870.3.1	Chr5	2360928	2362902	981	326	8.85	36.4925
	49	Solyc05g008250.2.1	Chr5	2683050	2684599	537	178	9.32	20.6607
	50	Solyc05g009230.3.1	Chr5	3418497	3419709	801	266	6.6	31.09
	51	Solyc05g013430.1.1	Chr5	6579274	6579906	633	210	9.69	23.9388
	52	Solyc05g014290.4.1	Chr5	8158204	8159724	690	229	8.21	26.8197
	53	Solyc05g048830.3.1	Chr5	58879748	58882128	960	319	6.09	35.6416
	54	Solyc05g051550.2.1	Chr5	61328940	61331513	1044	347	6.2	39.4782
	55	Solyc05g052610.3.1	Chr5	62211959	62213130	732	243	7.02	28.5261
	56	Solyc05g052850.3.1	Chr5	62427468	62430919	1125	374	6.83	40.6208
	57	Solyc05g053150.2.1	Chr5	62673256	62674421	690	229	9.17	27.3311
	58	Solyc05g053330.3.1	Chr5	62837968	62839803	957	318	6.31	36.9231
	59	Solyc05g055030.2.1	Chr5	64187907	64189828	657	218	7.11	25.7198
	60	Solyc05g055240.3.1	Chr5	64353369	64356840	567	188	5.46	21.5008
	61	Solyc06g005330.3.1	Chr6	371161	372282	711	236	8.98	27.8816
	62	Solyc06g009410.3.1	Chr6	3339836	3340888	783	260	8.83	30.8247
	63	Solyc06g009480.3.1	Chr6	3429431	3430475	744	247	7.18	28.8725
	64	Solyc06g009710.4.1	Chr6	3690886	3692952	891	296	4.97	34.274
	65	Solyc06g033870.1.1	Chr6	21056864	21058265	744	247	7.71	28.5863
	66	Solyc06g034000.2.1	Chr6	21236803	21238003	711	236	6.32	27.3269
	67	Solyc06g053610.3.1	Chr6	34216894	34220056	798	265	6.41	30.4062
	68	Solyc06g065100.3.1	Chr6	38247525	38249570	840	279	9	31.2165
	69	Solyc06g069850.3.1	Chr6	41118602	41120491	1134	377	5.89	41.7831
	70	Solyc06g071520.1.1	Chr6	41701774	41703883	1278	425	6.15	49.109
	71	Solyc06g071690.3.1	Chr6	41825546	41827157	966	321	7.22	37.0506
	72	Solyc06g073640.4.1	Chr6	43096553	43101048	1572	523	5.68	57.7424
	73	Solyc06g074910.3.1	Chr6	44077930	44080090	909	302	7.97	34.4025
	74	Solyc06g074920.3.1	Chr6	44086370	44088786	888	295	7.97	33.8738
	75	Solyc06g076770.3.1	Chr6	45360084	45362507	924	307	9.14	34.6939
	76	Solyc06g076840.3.1	Chr6	45405581	45407800	1290	429	6.25	48.6586
	77	Solyc06g083900.3.1	Chr6	46771052	46772177	768	255	5.16	29.4917
	78	Solyc07g006750.3.1	Chr7	1561540	1563942	1101	366	5.78	41.3383
	79	Solyc07g008010.4.1	Chr7	2685790	2686837	669	222	9.45	25.8056
	80	Solyc07g052300.3.1	Chr7	60707598	60710861	1461	486	5.72	53.7976
	81	Solyc07g053230.3.1	Chr7	61625993	61627217	756	251	7.04	29.1395
	82	Solyc07g053240.3.1	Chr7	61636790	61637903	750	249	6	28.93
	83	Solyc07g054840.4.1	Chr7	62937474	62938717	1002	333	5.63	38.0666
	84	Solyc07g054960.2.1	Chr7	63037996	63039394	651	216	7.1	25.6726
	85	Solyc07g054980.3.1	Chr7	63048817	63052686	1398	465	9.67	51.7264
	86	Solyc07g055000.2.1	Chr7	63061517	63063621	729	242	6.18	27.94
	87	Solyc08g005870.2.1	Chr8	675378	677135	852	283	8.02	32.7997
	88	Solyc08g008480.4.1	Chr8	2876182	2877943	975	324	9.37	36.7933
	89	Solyc08g065910.1.1	Chr8	52344926	52346378	642	213	5.85	24.0559
	90	Solyc08g076700.1.1	Chr8	58751119	58752760	873	290	5.16	33.2928
	91	Solyc08g076710.3.1	Chr8	58764428	58766007	978	325	6.63	36.9733
	92	Solyc08g079270.3.1	Chr8	60985992	60988223	864	287	5.29	32.5114
	93	Solyc08g081500.3.1	Chr8	62657273	62660110	996	331	5.94	37.8259
	94	Solyc08g082890.3.1	Chr8	63694165	63695334	852	283	9.06	32.6672
	95	Solyc09g008250.4.1	Chr9	1738776	1740537	993	330	8.42	37.191
	96	Solyc09g008390.3.1	Chr9	1886426	1887241	396	131	9.8	15.545
	97	Solyc09g010840.1.1	Chr9	4188146	4189228	1083	360	9.25	41.1799
	98	Solyc09g011780.3.1	Chr9	5113316	5118167	1143	380	5.31	40.8451
	99	Solyc09g014250.3.1	Chr9	5735890	5737963	879	292	8.35	33.0649
	100	Solyc09g055650.3.1	Chr9	39116916	39118118	1023	340	6.17	39.5216
	101	Solyc09g090130.3.1	Chr9	65772577	65774759	807	268	5.76	30.2059
	102	Solyc09g090790.3.1	Chr9	66299058	66300175	783	260	8.9	30.8425
	103	Solyc10g005240.3.1	Chr10	67308	68839	1038	345	6.05	39.7192
	104	Solyc10g005460.3.1	Chr10	227770	229422	942	313	7.58	35.6862
	105	Solyc10g005550.3.1	Chr10	343981	344949	732	243	8.46	28.0373
	106	Solyc10g005760.3.1	Chr10	498489	500387	1011	336	7.65	37.726
	107	Solyc10g008700.3.1	Chr10	2648119	2649599	987	328	6.39	37.7482
	108	Solyc10g019260.3.1	Chr10	12449831	12451323	915	304	5.96	35.1914
	109	Solyc10g044680.2.1	Chr10	26407155	26408504	1197	398	8.67	44.9934
	110	Solyc10g055410.2.1	Chr10	55780498	55781602	822	273	8.02	31.1001
	111	Solyc10g076820.2.1	Chr10	58877340	58878720	852	283	8.96	32.9168
	112	Solyc10g081320.1.1	Chr10	61530649	61533106	960	319	5.91	36.5548
	113	Solyc10g081490.2.1	Chr10	61648910	61650307	813	270	6.05	30.8647
	114	Solyc10g083900.2.1	Chr10	62776722	62777737	603	200	8.55	23.5423
	115	Solyc10g086250.2.1	Chr10	64283174	64284741	828	275	8.59	31.8221
	116	Solyc10g086260.3.1	Chr10	64287417	64288428	825	274	5.52	31.9061
	117	Solyc10g086270.2.1	Chr10	64294315	64295264	780	259	6.47	29.7518
	118	Solyc10g086290.3.1	Chr10	64316975	64318348	798	265	6.72	31.0612
	119	Solyc11g006720.2.1	Chr11	1374115	1376164	633	210	6.45	24.5936
	120	Solyc11g011050.2.1	Chr11	4138155	4140097	930	309	4.94	35.2524
	121	Solyc11g065840.3.1	Chr11	49462859	49465914	1062	353	6.06	39.4598
	122	Solyc11g069030.3.1	Chr11	51663179	51664720	948	315	8.48	35.5185
	123	Solyc11g071500.3.1	Chr11	53022031	53025358	1854	617	5.63	65.5389
	124	Solyc11g072060.3.1	Chr11	53405038	53411135	1623	540	8.68	60.7535
	125	Solyc11g073120.2.1	Chr11	54277695	54278964	654	217	8.79	25.9384
	126	Solyc12g005640.2.1	Chr12	351371	352864	702	233	7.51	27.1588
	127	Solyc12g008670.2.1	Chr12	2099385	2100772	849	282	5.6	32.1196
	128	Solyc12g049300.2.1	Chr12	60462924	60464718	1059	352	6.6	39.8854
	129	Solyc12g049350.2.1	Chr12	60534949	60537487	882	293	4.98	33.9228
	130	Solyc12g096200.2.1	Chr12	64740273	64741296	378	125	9.73	14.1996
	131	Solyc12g099120.3.1	Chr12	65920521	65921698	744	247	5.84	29.4308
	132	Solyc12g099130.2.1	Chr12	65924512	65925464	708	235	5.91	28.0553
	133	Solyc12g099140.2.1	Chr12	65931792	65933577	903	300	5.8	35.1217
	1	Capana00g000426	Chr0	245082979	245085150	912	303	9.78	33.4606
	2	Capana00g000916	Chr0	313181878	313186614	939	312	9.36	34.5487
	3	Capana00g002415	Chr0	475315945	475316785	618	205	8.54	23.606
	4	Capana00g002497	Chr0	478813355	478814572	522	173	9.21	19.9217
	5	Capana00g003154	Chr0	529452992	529454126	702	233	9.36	27.0066
	6	Capana00g003240	Chr0	536861069	536861911	618	205	8.94	23.6842
	7	Capana00g003294	Chr0	539091578	539092530	696	231	6.05	27.0495
	8	Capana00g003567	Chr0	561136683	561141823	843	280	6.72	32.2732
	9	Capana00g004750	Chr0	667230015	667232200	1032	343	6.7	39.7483
	10	Capana00g004770	Chr0	667984451	667985953	819	272	5.89	31.2598
	11	Capana00g004862	Chr0	671021059	671023014	858	285	8.94	31.6339
	12	Capana01g000070	Chr1	1058945	1060256	783	260	8.98	29.8119
	13	Capana01g000184	Chr1	2624079	2627319	1017	338	5.87	38.5467
	14	Capana01g000495	Chr1	8532171	8534333	837	278	5.26	31.7035
	15	Capana01g000831	Chr1	18001252	18004368	954	317	4.87	36.3124
	16	Capana01g001063	Chr1	29358044	29360280	900	299	5.18	34.1097
	17	Capana01g001065	Chr1	29440401	29441906	924	307	6.22	35.1183
	18	Capana01g002201	Chr1	127687353	127690271	1005	334	9.22	37.5875
	19	Capana01g002600	Chr1	168571287	168574876	1104	367	5.95	40.7582
	20	Capana01g002912	Chr1	184519881	184524874	1236	411	5.13	45.9854
	21	Capana01g004167	Chr1	285916690	285918854	819	272	9.28	31.5206
	22	Capana02g000670	Chr2	82998297	83003405	885	294	8.37	31.8412
	23	Capana02g000906	Chr2	101630051	101632638	993	330	5.44	36.9231
	24	Capana02g000991	Chr2	106006424	106010078	591	196	6.31	22.5612
	25	Capana02g002068	Chr2	139062508	139063948	1146	381	5.77	43.3131
	26	Capana02g002930	Chr2	152836767	152838156	993	330	6.78	37.4417
	27	Capana02g003034	Chr2	154369720	154370743	885	294	7.09	32.1193
	28	Capana02g003250	Chr2	157972927	157974052	774	257	8.91	29.4894
	29	Capana02g003351	Chr2	159455402	159457441	1248	415	5.65	45.2029
	30	Capana02g003369	Chr2	159795480	159796892	915	304	6.46	34.3304
	31	Capana02g003511	Chr2	161668218	161671033	609	202	7.06	23.42
	32	Capana02g003594	Chr2	162617954	162619049	768	255	5.93	29.406
	33	Capana03g000165	Chr3	2239290	2241210	1146	381	7.24	42.5209
	34	Capana03g000696	Chr3	10280928	10282352	882	293	6.71	33.7075
	35	Capana03g000766	Chr3	11243966	11245291	1005	334	6.25	36.7199
	36	Capana03g001131	Chr3	19303351	19312098	1119	372	5.71	42.8818
	37	Capana03g001205	Chr3	20420520	20421902	999	332	5.55	37.9631
	38	Capana03g001537	Chr3	28772030	28775379	747	248	8.76	29.3166
	39	Capana03g002269	Chr3	56383549	56385481	528	175	9.01	20.1738
	40	Capana03g002311	Chr3	59886160	59888615	840	279	5.89	31.7642
	41	Capana03g002589	Chr3	87492084	87493272	879	292	7.71	33.4594
	42	Capana03g002680	Chr3	99504399	99505444	753	250	9.41	28.83
	43	Capana03g003469	Chr3	223450334	223451768	666	221	8.26	25.4656
	44	Capana03g003830	Chr3	238881523	238883594	837	278	5.18	31.4993
	45	Capana04g000607	Chr4	9699385	9700365	981	326	9.31	35.5216
	46	Capana04g000748	Chr4	13537982	13539510	993	330	8.41	37.3472
	47	Capana04g001058	Chr4	28087234	28088702	1044	347	5.63	39.2674
	48	Capana04g001328	Chr4	45054441	45057340	1998	665	6.41	73.8884
	49	Capana04g001901	Chr4	133051924	133054288	999	332	6.63	37.5704
	50	Capana04g002141	Chr4	176594924	176597140	1359	452	7.15	49.675
	51	Capana05g000213	Chr5	3691912	3694396	960	319	6.39	36.372
	52	Capana05g000830	Chr5	32014486	32016497	909	302	5.05	34.5116
	53	Capana05g001776	Chr5	174661990	174664465	1056	351	6.27	40.034
	54	Capana05g002019	Chr5	193370317	193371415	729	242	8.86	27.9707
	55	Capana05g002141	Chr5	200386436	200395273	1221	406	5.15	44.045
	56	Capana05g002225	Chr5	204661073	204663581	954	317	6.31	36.8037
	57	Capana05g002248	Chr5	205161625	205162757	414	137	10.18	16.3768
	58	Capana05g002430	Chr5	214996142	214998098	690	229	6.38	27.0311
	59	Capana06g000131	Chr6	1776563	1778125	852	283	4.76	32.5798
	60	Capana06g000369	Chr6	5294908	5296352	921	306	9.25	34.5055
	61	Capana06g000460	Chr6	6676996	6678375	678	225	6	26.3524
	62	Capana06g000521	Chr6	7763661	7766330	906	301	7.55	34.256
	63	Capana06g000933	Chr6	16474649	16476299	960	319	6.37	36.9775
	64	Capana06g000945	Chr6	16644632	16647152	1092	363	6.54	41.7117
	65	Capana06g001024	Chr6	17776705	17778561	1119	372	5.73	41.1517
	66	Capana06g002787	Chr6	204409827	204413683	621	206	7.73	24.2653
	67	Capana07g000044	Chr7	1710607	1713167	1029	342	5.91	38.7266
	68	Capana07g000320	Chr7	16120847	16133280	888	295	6.56	31.8593
	69	Capana07g000392	Chr7	25204182	25204648	333	110	8.93	12.6148
	70	Capana07g001390	Chr7	178238951	178241451	1458	485	6.39	53.8257
	71	Capana07g001603	Chr7	192504459	192506350	744	247	6.25	28.3844
	72	Capana07g001604	Chr7	192576385	192577754	777	258	8.48	29.6429
	73	Capana07g001609	Chr7	192864497	192865869	690	229	5.99	26.5499
	74	Capana07g001614	Chr7	193028314	193034955	885	294	9.17	33.6436
	75	Capana07g001626	Chr7	194321446	194322672	1014	337	5.84	38.4701
	76	Capana07g001718	Chr7	198298368	198300409	1005	334	9.48	38.6332
	77	Capana07g002461	Chr7	220946392	220947906	882	293	6.6	33.2182
	78	Capana08g000025	Chr8	441291	443513	882	293	7.57	32.9468
	79	Capana08g000900	Chr8	121554202	121556633	933	310	6.52	34.6547
	80	Capana08g001690	Chr8	134763056	134764584	966	321	7.25	36.997
	81	Capana08g002728	Chr8	151476418	151477753	822	273	9.01	31.266
	82	Capana09g000204	Chr9	6689483	6692426	807	268	5.84	30.4667
	83	Capana09g000548	Chr9	20884747	20888450	1440	479	5.87	53.5909
	84	Capana09g001568	Chr9	182613736	182615343	870	289	7.13	32.6574
	85	Capana09g001653	Chr9	191512140	191519434	1059	352	5.24	38.3872
	86	Capana09g002236	Chr9	234926605	234929253	936	311	6.31	34.9829
	87	Capana09g002253	Chr9	235225671	235226472	384	127	9.75	15.0104
	88	Capana09g002354	Chr9	237088354	237092075	1467	488	6.67	55.8722
	89	Capana10g000198	Chr10	3547776	3551333	957	318	8.32	35.6167
	90	Capana10g000447	Chr10	14194173	14196268	990	329	6.76	37.8442
	91	Capana10g000602	Chr10	29047351	29049010	1071	356	5.75	40.9295
	92	Capana10g000613	Chr10	30356499	30358217	966	321	7.58	36.4868
	93	Capana10g001433	Chr10	155518613	155520091	789	262	9.07	30.2314
	94	Capana10g001872	Chr10	189603391	189609160	1122	373	5.8	42.0954
	95	Capana11g000012	Chr11	165807	174223	2988	995	5.01	109.766
	96	Capana11g000132	Chr11	3618160	3620157	948	315	8.68	35.7722
	97	Capana11g000757	Chr11	36160246	36161637	669	222	6.87	26.2334
	98	Capana11g000784	Chr11	39797237	39801454	1074	357	6.06	40.0023
	99	Capana11g001008	Chr11	88859456	88860702	675	224	6.45	26.0005
	100	Capana11g001805	Chr11	196775482	196778878	1029	342	8.8	39.0721
	101	Capana11g001806	Chr11	196801410	196803070	1041	346	8.66	39.4226
	102	Capana11g002314	Chr11	218600081	218601555	873	290	5.71	33.7993
	103	Capana12g000182	Chr12	3013299	3014987	873	290	6.55	34.1846
	104	Capana12g000748	Chr12	21240187	21240915	729	242	8.27	27.2237
	105	Capana12g000967	Chr12	37891276	37893142	1059	352	6.17	39.6021
	106	Capana12g001140	Chr12	48700880	48703608	1995	664	6.47	73.7756
	107	Capana12g001923	Chr12	181340162	181342129	1521	506	8.49	57.4035
	108	Capana12g002172	Chr12	202672223	202674447	669	222	5.88	25.4753
	1	PGSC0003DMT400066066	Chr0	26731859	26733397	921	306	5.87	35.6251
	2	PGSC0003DMT400093228	Chr0	13315718	13317192	960	319	6.23	37.4504
	3	PGSC0003DMT400097096	Chr0	37325620	37326971	642	213	6.14	25.0296
	4	PGSC0003DMT400017709	Chr1	65881546	65884345	1068	355	5.71	39.5349
	5	PGSC0003DMT400015803	Chr1	87438016	87439876	765	254	8.76	28.7856
	6	PGSC0003DMT400023322	Chr1	62413414	62416529	1092	363	5.03	40.888
	7	PGSC0003DMT400022600	Chr1	36412167	36413918	894	297	6.59	34.3702
	8	PGSC0003DMT400000094	Chr1	71939878	71942036	930	309	7.62	34.4785
	9	PGSC0003DMT400047076	Chr1	79062872	79064724	1281	426	6.92	47.6757
	10	PGSC0003DMT400058426	Chr1	5506259	5511434	1572	523	5.15	57.3324
	11	PGSC0003DMT400062437	Chr1	52528914	52532078	1017	338	9.06	38.0509
	12	PGSC0003DMT400018897	Chr2	37715819	37717148	963	320	6.42	36.426
	13	PGSC0003DMT400003347	Chr2	46228636	46229957	957	318	6.54	36.1814
	14	PGSC0003DMT400001278	Chr2	47163131	47166949	624	207	8.59	24.0045
	15	PGSC0003DMT400003479	Chr2	45364428	45365322	717	238	6.97	27.7202
	16	PGSC0003DMT400032930	Chr2	47670219	47671556	759	252	5.59	29.292
	17	PGSC0003DMT400003382	Chr2	46057853	46060165	1254	417	5.68	45.4312
	18	PGSC0003DMT400064306	Chr2	43290372	43292067	1116	371	8.65	41.1612
	19	PGSC0003DMT400055148	Chr2	42394491	42396025	993	330	7.12	37.6771
	20	PGSC0003DMT400057690	Chr2	35028804	35030478	1113	370	5.99	42.2689
	21	PGSC0003DMT400017844	Chr2	25838187	25840887	993	330	5.38	36.7289
	22	PGSC0003DMT400087467	Chr3	61012748	61014172	828	275	8.19	31.4257
	23	PGSC0003DMT400079714	Chr3	44905092	44908245	735	244	8.99	28.8641
	24	PGSC0003DMT400022009	Chr3	18374336	18375366	882	293	6.79	33.2413
	25	PGSC0003DMT400014383	Chr3	58782540	58783899	837	278	6.6	31.8785
	26	PGSC0003DMT400034878	Chr3	637250	639778	759	252	5.09	29.2488
	27	PGSC0003DMT400093355	Chr3	37046944	37047994	726	241	8.66	27.97
	28	PGSC0003DMT400037080	Chr3	42885406	42890857	837	278	6.31	31.5682
	29	PGSC0003DMT400021498	Chr3	37072195	37074087	723	240	8.46	27.4902
	30	PGSC0003DMT400046600	Chr3	52682806	52685051	1065	354	5.28	41.5262
	31	PGSC0003DMT400050287	Chr3	55884819	55886615	1014	337	5.68	37.2053
	32	PGSC0003DMT400046645	Chr3	52151311	52153379	978	325	5.64	36.9992
	33	PGSC0003DMT400085006	Chr4	47837158	47837760	603	200	9.9	23.1737
	34	PGSC0003DMT400007336	Chr4	235343	237238	984	327	6.22	37.7982
	35	PGSC0003DMT400020635	Chr4	68721298	68722349	756	251	8.54	27.8459
	36	PGSC0003DMT400068798	Chr4	3706322	3711165	1413	470	6.71	53.2744
	37	PGSC0003DMT400012702	Chr4	66350883	66352780	990	329	7.58	37.248
	38	PGSC0003DMT400016394	Chr4	63487743	63489452	1062	353	6.03	40.0211
	39	PGSC0003DMT400095287	Chr4	48012409	48013464	915	304	9.3	34.2523
	40	PGSC0003DMT400063862	Chr4	57965342	57966851	909	302	9.51	34.9595
	41	PGSC0003DMT400007351	Chr4	342554	345427	1200	399	6.29	45.4779
	42	PGSC0003DMT400008569	Chr4	67630129	67631587	963	320	9.24	35.02
	43	PGSC0003DMT400047379	Chr5	4749905	4752350	999	332	8.56	37.8917
	44	PGSC0003DMT400060168	Chr5	50736152	50739653	663	220	6.25	25.8238
	45	PGSC0003DMT400031250	Chr5	11651239	11652540	654	217	6.39	25.465
	46	PGSC0003DMT400069955	Chr5	48416600	48418300	690	229	8.81	27.3009
	47	PGSC0003DMT400078477	Chr5	4046634	4048350	537	178	9.14	20.7107
	48	PGSC0003DMT400037716	Chr5	3010226	3011701	822	273	6.16	31.9518
	49	PGSC0003DMT400055763	Chr5	43808357	43811048	960	319	5.97	35.7087
	50	PGSC0003DMT400069921	Chr5	48135780	48139477	1125	374	6.28	40.6647
	51	PGSC0003DMT400047446	Chr5	4764169	4766317	1005	334	8.72	38.1451
	52	PGSC0003DMT400047415	Chr5	4548155	4550928	1290	429	7.63	47.6437
	53	PGSC0003DMT400060236	Chr5	50135192	50138300	1401	466	4.59	51.8654
	54	PGSC0003DMT400065797	Chr5	5765092	5768126	987	328	8.83	37.2067
	55	PGSC0003DMT400069841	Chr5	48603078	48605136	975	324	6.13	37.4885
	56	PGSC0003DMT400051510	Chr6	35534084	35535099	732	243	5.92	28.1065
	57	PGSC0003DMT400087324	Chr6	52379865	52382096	1293	430	5.81	49.6374
	58	PGSC0003DMT400015156	Chr6	54228199	54235466	1509	502	5.5	54.9992
	59	PGSC0003DMT400069644	Chr6	52526603	52528380	948	315	6.9	36.2465
	60	PGSC0003DMT400018841	Chr6	116491	118710	912	303	4.72	35.0399
	61	PGSC0003DMT400083076	Chr6	51677474	51679814	1128	375	5.83	41.5588
	62	PGSC0003DMT400094570	Chr6	57101142	57103475	1386	461	6.11	41.8882
	63	PGSC0003DMT400070912	Chr6	35425405	35426734	783	260	6.97	29.8235
	64	PGSC0003DMT400042007	Chr6	39586222	39589448	807	268	6.2	30.7665
	65	PGSC0003DMT400051513	Chr6	35481835	35482790	744	247	6	28.5664
	66	PGSC0003DMT400080427	Chr6	46955194	46957388	858	285	9.09	31.8453
	67	PGSC0003DMT400051682	Chr6	58756763	58758225	777	258	4.88	29.7369
	68	PGSC0003DMT400079416	Chr7	4228845	4233200	648	215	8.97	25.0017
	69	PGSC0003DMT400097604	Chr7	48049050	48050133	633	210	7.01	24.4904
	70	PGSC0003DMT400067318	Chr7	47985794	47988263	732	243	5.78	28.2193
	71	PGSC0003DMT400074486	Chr7	46885787	46889699	1455	484	6.2	53.6195
	72	PGSC0003DMT400089342	Chr7	56612161	56613114	726	241	6.83	27.6092
	73	PGSC0003DMT400067321	Chr7	47944406	47945391	738	245	6.12	28.4267
	74	PGSC0003DMT400048261	Chr7	2484435	2486834	1107	368	6.34	41.8078
	75	PGSC0003DMT400039029	Chr7	48070254	48071746	732	243	6.8	28.2432
	76	PGSC0003DMT400067322	Chr7	47962766	47963967	738	245	5.45	28.5365
	77	PGSC0003DMT400047219	Chr7	48305719	48307269	1002	333	5.63	38.1017
	78	PGSC0003DMT400086165	Chr7	48090733	48095332	864	287	6.76	33.5185
	79	PGSC0003DMT400012203	Chr8	52860791	52863242	846	281	5.85	31.7908
	80	PGSC0003DMT400014983	Chr8	5318295	5319957	972	323	9.29	36.7154
	81	PGSC0003DMT400031607	Chr8	56463901	56465212	822	273	9.21	31.5153
	82	PGSC0003DMT400045182	Chr8	49313407	49315050	972	323	6.39	36.6299
	83	PGSC0003DMT400044362	Chr9	56436850	56439237	807	268	5.45	30.2388
	84	PGSC0003DMT400005085	Chr9	6978461	6980244	903	300	6.78	33.5554
	85	PGSC0003DMT400003796	Chr9	57199959	57202781	762	253	9.49	29.8245
	86	PGSC0003DMT400009926	Chr9	5087875	5089659	903	300	6.65	33.6225
	87	PGSC0003DMT400052395	Chr9	750581	756745	1140	379	5.38	41.0433
	88	PGSC0003DMT400022772	Chr9	1758511	1760043	1086	361	9.25	41.294
	89	PGSC0003DMT400029257	Chr10	530535	532180	942	313	7.04	35.6802
	90	PGSC0003DMT400072272	Chr10	56484441	56486409	819	272	6.21	31.0197
	91	PGSC0003DMT400072258	Chr10	56625972	56628457	966	321	6.02	36.8011
	92	PGSC0003DMT400068481	Chr10	4327840	4329933	1008	335	6.37	38.4459
	93	PGSC0003DMT400072687	Chr10	55235757	55237332	411	136	9.94	16.1046
	94	PGSC0003DMT400022402	Chr10	824948	826717	987	328	7.65	36.8822
	95	PGSC0003DMT400029235	Chr10	633617	634572	720	239	7.14	27.6759
	96	PGSC0003DMT400085829	Chr10	44553310	44554508	558	185	9.99	21.5477
	97	PGSC0003DMT400034372	Chr10	47018167	47019454	807	268	8.49	30.5675
	98	PGSC0003DMT400040774	Chr10	18144786	18146378	1224	407	7.19	46.0543
	99	PGSC0003DMT400070549	Chr11	43644994	43648125	1458	485	5.52	53.9084
	100	PGSC0003DMT400040149	Chr11	45304491	45306368	657	218	8.99	25.9814
	101	PGSC0003DMT400018995	Chr11	38125207	38128456	1056	351	6.06	39.2325
	102	PGSC0003DMT400040462	Chr11	1897631	1899791	936	311	4.78	35.4455
	103	PGSC0003DMT400011748	Chr12	59925024	59927050	888	295	5.87	34.473
	104	PGSC0003DMT400036086	Chr12	6500640	6504467	1431	476	6.44	53.0685
	105	PGSC0003DMT400011167	Chr12	52670915	52674965	813	270	5.88	31.4773
	106	PGSC0003DMT400011750	Chr12	59916609	59917573	693	230	6.08	27.2963
	107	PGSC0003DMT400000932	Chr12	3866192	3867733	870	289	5.45	33.0656
	108	PGSC0003DMT400035748	Chr12	6892243	6896589	696	231	6.25	26.7232
	109	PGSC0003DMT400011745	Chr12	59911547	59912674	705	234	6.6	27.7709
Solanum melongena	1	Smechr0100093.1	Chr1	879112	880337	750	249	8.81	28.259
	2	Smechr0100850.1	Chr1	8034973	8037101	1275	424	6.89	47.5725
	3	Smechr0101505.1	Chr1	14610750	14614075	924	307	6.34	34.2041
	4	Smechr0101692.1	Chr1	16874668	16876954	927	308	5.26	35.4131
	5	Smechr0101985.1	Chr1	20776413	20779776	1041	346	6.18	38.646
	6	Smechr0102225.1	Chr1	25635841	25638407	1011	336	5.72	37.8184
	7	Smechr0102558.1	Chr1	35368546	35371297	846	281	9.27	32.7884
	8	Smechr0102895.1	Chr1	48959573	48961370	909	302	6.83	34.6646
	9	Smechr0103595.1	Chr1	94144183	94146660	1002	333	8.35	37.478
	10	Smechr0103881.1	Chr1	101355214	101361300	1587	528	5.54	57.9294
	11	Smechr0104246.1	Chr1	106410913	106412451	897	298	8.33	33.9943
	12	Smechr0200098.1	Chr2	8601039	8609175	873	290	7.13	31.2407
	13	Smechr0201071.1	Chr2	54663327	54666501	999	332	5.78	37.1034
	14	Smechr0201111.1	Chr2	55228691	55232422	591	196	6.21	22.5481
	15	Smechr0201820.1	Chr2	63310494	63312347	1128	375	5.85	42.8396
	16	Smechr0202065.1	Chr2	65595741	65596977	981	326	6.39	37.1294
	17	Smechr0202557.1	Chr2	69824636	69826255	987	328	6.83	37.4207
	18	Smechr0202641.1	Chr2	70541640	70542749	1110	369	8.72	40.7627
	19	Smechr0202838.1	Chr2	72309049	72310163	771	256	8.95	29.4874
	20	Smechr0202922.1	Chr2	72933856	72936490	1254	417	5.79	45.3052
	21	Smechr0202939.1	Chr2	73098537	73100286	912	303	6.33	34.2691
	22	Smechr0203058.1	Chr2	74067772	74072047	669	222	9.62	25.8906
	23	Smechr0203128.1	Chr2	74583284	74584758	768	255	6.02	29.7224
	24	Smechr0300028.1	Chr3	329975	331641	747	248	5.84	28.4109
	25	Smechr0301005.1	Chr3	39095982	39097559	651	216	6.39	25.3478
	26	Smechr0302008.1	Chr3	79174050	79177136	852	283	5.94	32.0967
	27	Smechr0302483.1	Chr3	85167494	85171314	777	258	8.71	30.1937
	28	Smechr0302703.1	Chr3	87358471	87360239	975	324	5.91	36.939
	29	Smechr0302827.1	Chr3	88650147	88652164	1062	353	6.16	39.7442
	30	Smechr0303069.1	Chr3	90763669	90765507	1023	340	6.03	37.4446
	31	Smechr0303402.1	Chr3	93758144	93759598	900	299	7.03	32.7585
	32	Smechr0303605.1	Chr3	95468163	95470469	1077	358	6.04	40.0821
	33	Smechr0400076.1	Chr4	940645	942137	1056	351	6	40.3189
	34	Smechr0400108.1	Chr4	1279254	1281782	987	328	7.2	36.6458
	35	Smechr0400423.1	Chr4	4864008	4865923	990	329	6.31	37.6902
	36	Smechr0400494.1	Chr4	5911667	5913160	954	317	7.03	36.1908
	37	Smechr0401533.1	Chr4	64913443	64915578	909	302	9.8	34.8276
	38	Smechr0401889.1	Chr4	72112900	72114949	1041	346	5.95	39.1312
	39	Smechr0402070.1	Chr4	74940027	74941818	996	331	7.61	37.6856
	40	Smechr0402203.1	Chr4	76297589	76297909	321	106	9.62	12.0566
	41	Smechr0402205.1	Chr4	76300442	76302694	885	294	9.08	31.7452
	42	Smechr0402277.1	Chr4	77161117	77162366	771	256	8.31	28.6635
	43	Smechr0500064.1	Chr5	922185	924111	963	320	6.27	35.6298
	44	Smechr0500192.1	Chr5	2250316	2253041	1011	336	6.06	38.6032
	45	Smechr0500306.1	Chr5	3516178	3518358	726	241	8.87	28.0626
	46	Smechr0500329.1	Chr5	3738904	3745583	1122	373	6.12	40.5364
	47	Smechr0500373.1	Chr5	4110676	4112791	954	317	5.81	36.7276
	48	Smechr0500389.1	Chr5	4331383	4333316	702	233	9.13	27.37
	49	Smechr0500580.1	Chr5	6428451	6430617	693	230	6.14	26.9389
	50	Smechr0500604.1	Chr5	6796617	6804041	666	221	6.6	25.3098
	51	Smechr0501231.1	Chr5	31111367	31114461	912	303	5.92	34.3447
	52	Smechr0501995.1	Chr5	71357525	71359031	996	331	8.08	37.2176
	53	Smechr0502011.1	Chr5	71583360	71585502	969	322	5.01	37.321
	54	Smechr0502313.1	Chr5	76850842	76851972	1131	376	9.68	41.4657
	55	Smechr0502482.1	Chr5	78586960	78588186	513	170	10.02	19.5986
	56	Smechr0502676.1	Chr5	80379990	80382019	858	285	5.83	33.1737
	57	Smechr0600048.1	Chr6	815780	823686	498	165	9.97	18.7755
	58	Smechr0600051.1	Chr6	844270	855688	1203	400	7.68	45.2453
	59	Smechr0600404.1	Chr6	9011846	9013619	708	235	9.16	27.8135
	60	Smechr0600725.1	Chr6	32523747	32526429	975	324	7.89	36.8852
	61	Smechr0601175.1	Chr6	61280879	61339478	672	223	8.42	25.8534
	62	Smechr0601485.1	Chr6	70083718	70086782	789	262	6.27	30.151
	63	Smechr0602006.1	Chr6	79151568	79153763	855	284	8.89	31.3096
	64	Smechr0602425.1	Chr6	83062080	83064412	1122	373	5.54	41.3325
	65	Smechr0602491.1	Chr6	83714694	83717252	1107	368	6.21	42.2641
	66	Smechr0602508.1	Chr6	83853934	83856139	936	311	7.12	35.8051
	67	Smechr0602688.1	Chr6	85227455	85235315	1518	505	5.59	55.4107
	68	Smechr0602804.1	Chr6	86358823	86368084	936	311	6.87	35.2823
	69	Smechr0602867.1	Chr6	86950815	86952390	663	220	6.6	25.8828
	70	Smechr0602949.1	Chr6	87604533	87607321	921	306	9.14	34.6538
	71	Smechr0602955.1	Chr6	87651448	87653795	1461	486	6.13	55.0545
	72	Smechr0603131.1	Chr6	89074733	89076669	777	258	5.11	29.6171
	73	Smechr0700036.1	Chr7	798663	801138	1110	369	5.95	41.7146
	74	Smechr0700237.1	Chr7	3971847	3974263	648	215	9.18	25.0036
	75	Smechr0700238.1	Chr7	4002255	4003082	648	215	8.82	24.9105
	76	Smechr0701894.1	Chr7	96362913	96366724	1491	496	5.74	55.0502
	77	Smechr0701984.1	Chr7	97982320	98038142	729	242	8.13	28.0093
	78	Smechr0701987.1	Chr7	98082313	98083832	711	236	8.44	27.4747
	79	Smechr0701988.1	Chr7	98111846	98119613	1197	398	9.01	42.5077
	80	Smechr0701989.1	Chr7	98126975	98127945	741	246	5.76	28.8039
	81	Smechr0701996.1	Chr7	98312113	98313482	984	327	5.8	37.461
	82	Smechr0800147.1	Chr8	1848764	1851862	1008	335	8.84	38.0326
	83	Smechr0800233.1	Chr8	2908415	2910194	840	279	9.11	32.1704
	84	Smechr0801956.1	Chr8	79706913	79708970	891	296	5	33.8665
	85	Smechr0801963.1	Chr8	79782508	79784397	882	293	7.76	33.4786
	86	Smechr0802222.1	Chr8	83007991	83010264	864	287	5.62	32.5126
	87	Smechr0802409.1	Chr8	85243675	85246773	1011	336	5.89	38.2573
	88	Smechr0802535.1	Chr8	86361430	86362903	840	279	9.09	32.0164
	89	Smechr0900187.1	Chr9	2866718	2868303	630	209	7.04	24.6414
	90	Smechr0900206.1	Chr9	3116086	3118093	912	303	6.53	34.0129
	91	Smechr0900427.1	Chr9	6192048	6197090	1086	361	9.32	41.3282
	92	Smechr0900546.1	Chr9	8151449	8155970	1128	375	5.28	40.4648
	93	Smechr0900625.1	Chr9	9414076	9416752	879	292	7.77	33.1641
	94	Smechr0901072.1	Chr9	36044474	36046323	1206	401	6.03	46.0145
	95	Smechr0902355.1	Chr9	85788811	85791104	822	273	5.45	30.9966
	96	Smechr0902440.1	Chr9	86668546	86670276	777	258	9.14	30.6006
	97	Smechr1000109.1	Chr10	1445306	1446620	864	287	6.03	33.6885
	98	Smechr1000243.1	Chr10	2921160	2924179	1356	451	6.57	50.4871
	99	Smechr1001384.1	Chr10	57397261	57398986	840	279	7.73	32.1629
	100	Smechr1001492.1	Chr10	60903643	60904556	678	225	9.25	25.9558
	101	Smechr1001579.1	Chr10	63522484	63529369	1452	483	5.96	53.9351
	102	Smechr1001611.1	Chr10	64369083	64374418	837	278	8.47	32.1233
	103	Smechr1001684.1	Chr10	65564800	65566201	819	272	6.47	31.1888
	104	Smechr1002055.1	Chr10	71546996	71549258	1263	420	7.72	46.6796
	105	Smechr1002087.1	Chr10	72090559	72094355	999	332	8.12	37.6604
	106	Smechr1002088.1	Chr10	72113937	72115865	1017	338	8.25	38.5516
	107	Smechr1002213.1	Chr10	76482716	76484219	771	256	6.46	29.6335
	108	Smechr1002489.1	Chr10	79708615	79709684	621	206	8.56	23.8557
	109	Smechr1002638.1	Chr10	81155085	81157115	855	284	6.37	32.3663
	110	Smechr1002653.1	Chr10	81281581	81284120	945	314	6.43	35.9541
	111	Smechr1100144.1	Chr11	1688464	1690993	936	311	4.71	35.5048
	112	Smechr1100480.1	Chr11	5691770	5694638	633	210	6.45	24.4183
	113	Smechr1100959.1	Chr11	18682786	18684843	843	280	5.98	31.3914
	114	Smechr1100960.1	Chr11	18687433	18689386	942	313	6.63	35.2178
	115	Smechr1101812.1	Chr11	79468095	79469521	987	328	5.81	37.3618
	116	Smechr1102604.1	Chr11	98954199	98956161	978	325	5.2	37.1576
	117	Smechr1200152.1	Chr12	2000892	2002669	870	289	5.76	32.7743
	118	Smechr1200335.1	Chr12	4867938	4869683	804	267	9.01	30.4456
	119	Smechr1200811.1	Chr12	23562004	23566399	690	229	7.79	27.1554
	120	Smechr1201370.1	Chr12	65501335	65505340	1065	354	6.05	39.4875
	121	Smechr1201463.1	Chr12	67296869	67298453	663	220	7.69	26.0435
	122	Smechr1201834.1	Chr12	72624543	72626294	903	300	8.45	33.933
	123	SmeSca00696.1	Sca00696.1	3897	6139	807	268	7.7	29.4629
