# Supplementary material for: Genome-Wide Comparative Analysis of the R2R3-MYB Gene Family in Five Solanaceae Species and Identification of Members Regulating Carotenoid Biosynthesis in Wolfberry
Source: Int J Mol Sci. 2022 Feb 18;23(4):2259. doi: 10.3390/ijms23042259 (PMC8875911; doi:10.3390/ijms23042259)
Supplement: Supplementary file 1 [file ijms-23-02259-s001.zip › Supplementary/Table Supplementary/Table S10 Primers sequences used for RT-qPCR analysis.xlsx]

## Sheet: Table S10
Table S10 Primers sequences used for RT-qPCR analysis
Gene name	Forward primer sequences	Reverse primer sequences
Lba11g01830	TCAACAACTTCATTCAATCCCAC	GTCTCCTGTTTTTCCTCTGCAAG
Lba02g01219	CTCCGACCAAGTGCTTCATCAT	TGAGTTTTCTGATGAAGCTGCC
Lba05g01910	TTCTTCAACAGACAAAGGATGGC	AGATGGTCGACTGCCTTCATTAC
Lba05g00433	GTGCAGCTACTACCAAGAGCTCC	CAAGCAATGTTGTTCAGATCCGT
Lba06g00442	ATGGGAGTCCATGATGGTATAGC	CCATCACTAGTGCCAGGAATTG
Lba02g02412	TTATGGCTCAGATTCCTCAAACG	CACTTCCTTTCTTATCATATCTTGC
Lba05g00160	TGTCGACGTGGACTCGTGAAG	TCATCTTGTGTTTTCCCAGGTAC
LbACTIN	CAATCGGGTATTTCAAGGTCAAG	GAGCAGTGTTTCCCAGCATTG
