# Supplementary material for: Genome-Wide Comparative Analysis of the R2R3-MYB Gene Family in Five Solanaceae Species and Identification of Members Regulating Carotenoid Biosynthesis in Wolfberry
Source: Int J Mol Sci. 2022 Feb 18;23(4):2259. doi: 10.3390/ijms23042259 (PMC8875911; doi:10.3390/ijms23042259)
Supplement: Supplementary file 1 [file ijms-23-02259-s001.zip › Supplementary/Table Supplementary/Table S2 Motif sequence identified by MEME tools in wolfberry R2R3-MYB gene family.xlsx]

## Sheet: Table S3
Table S3 Motif sequence identified by MEME tools in wolfberry R2R3-MYB gene family
Motif Name	Logo	E-value	Width	Sequence
motif1		3.8e-2592	29	GNRWSAIAAHLPGRTDNEIKNYWNTHLKK
motif2		5.9e-2526	29	LPKKAGLLRCGKSCRLRWINYLRPDJKRG
motif3		6.5e-1086	18	EEDEKLINYIEKHGEGNW
motif4		3.6e-711	15	FTEEEEELIIKLHAL
motif5		9.2e-494	11	KEGLKKGPWTP
motif6		2.0e-320	29	RNISRNFVISRTPTQVASHAQKYFIRLNS
motif7		1.8e-303	50	PDRWYKIAAMVPGKSLDDVIRHYNELVEDVSDIEAGLVPJPGYTTSQSSS
motif8		2.2e-300	8	MGRAPCCD
motif9		7e-183	16	KLJKMGIDPVTHKPJT
motif10		1e-105	29	GNKDKRRSSIHDITTVNLTDTTSPSQPNI
motif11		5.8e-46	28	TSKGQWERRLQTDIHTAKQALCEALSLD
motif12		9.9e-34	25	ANLSHMAQWESARLEAEARLVRESK
motif13		5e-31	23	SSTYASSAENIAKLLQNWMKNSP
motif14		4.9e-31	41	NRKKKKLLETSQCSPIQSCSEVSSCATTDHQSVENIIDGEC
motif15		3.9e-29	41	SMEKQLFSPDFLVVLQDMIRKEVKSYMSGFEDKGVCIHTEA
motif16		4.6e-21	19	WTKEENKAFENALALYDED
motif17		9.4e-21	50	KETINTIASGDNNALELDHNDNQMMWHDDIVLMDDKDAKLDQDFIYSCLW
motif18		7.6e-20	50	TLDCWDWEYLAEWNNEIWASTEEAEQENNNISNFCSTDEAPMVENIDLMQ
motif19		9.1e-20	18	MKVYSMDEIWKDIELSQE
motif20		3.6e-18	21	EVFQEKIWEEPSGNFWTEPFF
