# Supplementary material for: Genome-Wide Comparative Analysis of the R2R3-MYB Gene Family in Five Solanaceae Species and Identification of Members Regulating Carotenoid Biosynthesis in Wolfberry
Source: Int J Mol Sci. 2022 Feb 18;23(4):2259. doi: 10.3390/ijms23042259 (PMC8875911; doi:10.3390/ijms23042259)
Supplement: Supplementary file 1 [file ijms-23-02259-s001.zip › Supplementary/Table Supplementary/Table S3 Numbers of R2R3-MYB genes from different origins in five Solanaceae genomes.xlsx]

## Sheet: Table S3
Table S3 Numbers of R2R3-MYB genes from different origins in five Solanaceae genomes
	Lycium barbarum	Solanum lycopersicum	Capsicum annuum	Solanum tuberosum	Solanum melongena
WGD	63	54	24	21	51
TD	17	14	4	25	12
PD	9	11	5	10	5
TRD	24	26	43	25	41
DSD	73	72	71	73	69
Total	186	177	147	154	178
