# Supplementary material for: Genome-Wide Comparative Analysis of the R2R3-MYB Gene Family in Five Solanaceae Species and Identification of Members Regulating Carotenoid Biosynthesis in Wolfberry
Source: Int J Mol Sci. 2022 Feb 18;23(4):2259. doi: 10.3390/ijms23042259 (PMC8875911; doi:10.3390/ijms23042259)
Supplement: Supplementary file 1 [file ijms-23-02259-s001.zip › Supplementary/Table Supplementary/Table S4 Collinearity relationship among R2R3-MYB genes in the same species.xlsx]

## Sheet: Table S4
Table S4 Collinearity relationship among R2R3-MYB genes in the same species
Species name	Synteny Gene1	Chromosome	Synteny Gene2	Chromosome
Lycium barbarum	Lba01g01823	Chr1	Lba02g01482	Chr2
	Lba01g01293	Chr1	Lba03g01428	Chr3
	Lba01g02278	Chr1	Lba03g02464	Chr4
	Lba01g02198	Chr1	Lba03g02818	Chr5
	Lba01g02677	Chr1	Lba03g00252	Chr6
	Lba01g02341	Chr1	Lba03g02179	Chr7
	Lba01g01164	Chr1	Lba05g00479	Chr5
	Lba01g02677	Chr1	Lba06g00155	Chr6
	Lba01g01007	Chr1	Lba06g02273	Chr6
	Lba01g02754	Chr1	Lba08g00369	Chr8
	Lba01g02838	Chr1	Lba08g01327	Chr8
	Lba01g02677	Chr1	Lba08g00484	Chr8
	Lba01g00008	Chr1	Lba11g00019	Chr11
	Lba01g01701	Chr1	Lba11g02600	Chr11
	Lba01g02278	Chr1	Lba12g02677	Chr12
	Lba01g02278	Chr1	Lba12g00640	Chr12
	Lba02g00598	Chr2	Lba03g01428	Chr3
	Lba02g02107	Chr2	Lba05g00641	Chr5
	Lba02g00662	Chr2	Lba06g00477	Chr6
	Lba02g02412	Chr2	Lba07g01631	Chr7
	Lba02g02634	Chr2	Lba07g01699	Chr7
	Lba02g02412	Chr2	Lba12g02368	Chr12
	Lba02g02301	Chr2	Lba12g02270	Chr12
	Lba02g00434	Chr2	Lba12g02660	Chr12
	Lba03g02779	Chr3	Lba05g02162	Chr5
	Lba03g00252	Chr3	Lba06g00155	Chr6
	Lba03g00812	Chr3	Lba08g01327	Chr8
	Lba03g02464	Chr3	Lba12g02677	Chr12
	Lba04g01484	Chr4	Lba04g02821	Chr4
	Lba04g00767	Chr4	Lba09g02252	Chr9
	Lba04g00062	Chr4	Lba09g02475	Chr9
	Lba04g02493	Chr4	Lba11g00935	Chr11
	Lba04g02563	Chr4	Lba11g01011	Chr11
	Lba05g00795	Chr5	Lba06g02069	Chr6
	Lba05g00389	Chr5	Lba07g02065	Chr7
	Lba05g00371	Chr5	Lba07g01910	Chr7
	Lba05g00371	Chr5	Lba09g00474	Chr9
	Lba05g00160	Chr5	Lba10g00629	Chr1
	Lba05g00641	Chr5	Lba10g01077	Chr1
	Lba05g01528	Chr5	Lba12g02876	Chr12
	Lba06g00155	Chr6	Lba08g00484	Chr8
	Lba07g01910	Chr7	Lba09g00474	Chr9
	Lba07g01820	Chr7	Lba09g02110	Chr9
	Lba07g01631	Chr7	Lba12g02368	Chr12
	Lba09g00379	Chr9	Lba11g02600	Chr11
	Lba11g02663	Chr11	Lba12g02876	Chr12
	Lba12g00698	Chr12	Lba12g02802	Chr12
	Lba12g00640	Chr12	Lba12g02677	Chr12
Solanum lycopersicum	Solyc01g009650.1.1	Chr1	Solyc03g025870.3.1	Chr3
	Solyc01g010910.2.1	Chr1	Solyc05g007690.2.1	Chr5
	Solyc01g057910.3.1	Chr1	Solyc05g053330.3.1	Chr5
	Solyc01g094360.3.1	Chr1	Solyc05g048830.3.1	Chr5
	Solyc01g009070.3.1	Chr1	Solyc06g073640.4.1	Chr6
	Solyc01g079620.4.1	Chr1	Solyc06g009710.4.1	Chr6
	Solyc01g111500.3.1	Chr1	Solyc10g055410.2.1	Chr1
	Solyc02g067340.4.1	Chr2	Solyc02g087960.3.1	Chr2
	Solyc02g067760.4.1	Chr2	Solyc02g086690.3.1	Chr2
	Solyc02g067340.4.1	Chr2	Solyc03g116100.3.1	Chr3
	Solyc02g087960.3.1	Chr2	Solyc03g116100.3.1	Chr3
	Solyc02g091980.2.1	Chr2	Solyc04g077260.3.1	Chr4
	Solyc02g092930.1.1	Chr2	Solyc04g078420.1.1	Chr4
	Solyc02g088190.4.1	Chr2	Solyc04g005600.3.1	Chr4
	Solyc02g093740.3.1	Chr2	Solyc05g014290.4.1	Chr5
	Solyc02g067340.4.1	Chr2	Solyc06g069850.3.1	Chr6
	Solyc02g087960.3.1	Chr2	Solyc06g069850.3.1	Chr6
	Solyc02g082040.3.1	Chr2	Solyc10g005240.3.1	Chr1
	Solyc03g119370.2.1	Chr3	Solyc05g009230.3.1	Chr5
	Solyc03g116100.3.1	Chr3	Solyc06g069850.3.1	Chr6
	Solyc03g112390.3.1	Chr3	Solyc06g071690.3.1	Chr6
	Solyc03g112890.1.1	Chr3	Solyc06g071520.1.1	Chr6
	Solyc03g005570.3.1	Chr3	Solyc06g053610.3.1	Chr6
	Solyc03g005570.3.1	Chr3	Solyc09g090130.3.1	Chr9
	Solyc04g056310.3.1	Chr4	Solyc04g074170.3.1	Chr4
	Solyc04g005710.3.1	Chr4	Solyc05g007160.3.1	Chr5
	Solyc04g078420.1.1	Chr4	Solyc12g088610.1.1	Chr12
	Solyc05g055240.3.1	Chr5	Solyc11g006720.2.1	Chr11
	Solyc05g053330.3.1	Chr5	Solyc12g099120.3.1	Chr12
	Solyc06g053610.3.1	Chr6	Solyc09g090130.3.1	Chr9
	Solyc06g074910.3.1	Chr6	Solyc09g008250.4.1	Chr9
	Solyc06g075660.4.1	Chr6	Solyc11g073120.2.1	Chr11
	Solyc07g054840.4.1	Chr7	Solyc10g008700.3.1	Chr1
	Solyc07g052300.3.1	Chr7	Solyc12g005890.3.1	Chr12
	Solyc07g053230.3.1	Chr7	Solyc12g005640.2.1	Chr12
	Solyc08g008480.4.1	Chr8	Solyc08g082890.3.1	Chr8
	Solyc08g005870.2.1	Chr8	Solyc12g096200.2.1	Chr12
	Solyc09g014250.3.1	Chr9	Solyc10g076820.2.1	Chr1
Capsicum annuum	Capana00g003276	Chr0	Capana01g002912	Chr1
	Capana02g000906	Chr2	Capana02g003369	Chr2
	Capana02g000991	Chr2	Capana02g003511	Chr2
	Capana02g003369	Chr2	Capana03g000766	Chr3
	Capana02g003034	Chr2	Capana04g000607	Chr4
	Capana02g002930	Chr2	Capana04g000748	Chr4
	Capana02g000906	Chr2	Capana06g001024	Chr6
	Capana02g003034	Chr2	Capana12g000748	Chr12
	Capana03g001205	Chr3	Capana06g000933	Chr6
	Capana03g000696	Chr3	Capana11g002314	Chr11
	Capana04g000607	Chr4	Capana12g000748	Chr12
	Capana05g002444	Chr5	Capana12g002172	Chr12
	Capana06g000521	Chr6	Capana11g000132	Chr11
	Capana07g001626	Chr7	Capana10g000447	Chr10
	Capana09g002253	Chr9	Capana10g001872	Chr10
	Capana09g002354	Chr9	Capana10g001956	Chr10
Solanum tuberosum	PGSC0003DMT400015803	Chr1	PGSC0003DMT400034371	Chr10
	PGSC0003DMT400015804	Chr1	PGSC0003DMT400034372	Chr10
	PGSC0003DMT400023322	Chr1	PGSC0003DMT400018840	Chr6
	PGSC0003DMT400029376	Chr10	PGSC0003DMT400018897	Chr2
	PGSC0003DMT400011743	Chr12	PGSC0003DMT400069841	Chr5
	PGSC0003DMT400036086	Chr12	PGSC0003DMT400074486	Chr7
	PGSC0003DMT400003349	Chr2	PGSC0003DMT400050287	Chr3
	PGSC0003DMT400055148	Chr2	PGSC0003DMT400012702	Chr4
	PGSC0003DMT400064306	Chr2	PGSC0003DMT400008569	Chr4
	PGSC0003DMT400032930	Chr2	PGSC0003DMT400031250	Chr5
	PGSC0003DMT400017844	Chr2	PGSC0003DMT400083076	Chr6
	PGSC0003DMT400014382	Chr3	PGSC0003DMT400037716	Chr5
	PGSC0003DMT400050287	Chr3	PGSC0003DMT400083076	Chr6
	PGSC0003DMT400046645	Chr3	PGSC0003DMT400069644	Chr6
	PGSC0003DMT400034878	Chr3	PGSC0003DMT400042007	Chr6
	PGSC0003DMT400034878	Chr3	PGSC0003DMT400044362	Chr9
Solanum melongena	Smechr0101505.1	Chr1	Smechr0500064.1	Chr5
	Smechr0103881.1	Chr1	Smechr0602688.1	Chr6
	Smechr0102225.1	Chr1	Smechr0600048.1	Chr6
	Smechr0100093.1	Chr1	Smechr1200335.1	Chr12
	Smechr0201111.1	Chr2	Smechr0203058.1	Chr2
	Smechr0201071.1	Chr2	Smechr0202939.1	Chr2
	Smechr0202939.1	Chr2	Smechr0303069.1	Chr3
	Smechr0201071.1	Chr2	Smechr0303069.1	Chr3
	Smechr0202557.1	Chr2	Smechr0402070.1	Chr4
	Smechr0201820.1	Chr2	Smechr0400494.1	Chr4
	Smechr0202641.1	Chr2	Smechr0402203.1	Chr4
	Smechr0202065.1	Chr2	Smechr0400076.1	Chr4
	Smechr0201071.1	Chr2	Smechr0602425.1	Chr6
	Smechr0202939.1	Chr2	Smechr0602425.1	Chr6
	Smechr0201820.1	Chr2	Smechr0701996.1	Chr7
	Smechr0202922.1	Chr2	Smechr1101812.1	Chr11
	Smechr0303069.1	Chr3	Smechr0602425.1	Chr6
	Smechr0300028.1	Chr3	Smechr0603131.1	Chr6
	Smechr0302703.1	Chr3	Smechr0602508.1	Chr6
	Smechr0300028.1	Chr3	Smechr0902355.1	Chr9
	Smechr0400423.1	Chr4	Smechr0701996.1	Chr7
	Smechr0500373.1	Chr5	Smechr0502675.1	Chr5
	Smechr0500389.1	Chr5	Smechr0902440.1	Chr9
	Smechr0500580.1	Chr5	Smechr0902355.1	Chr9
	Smechr0500604.1	Chr5	Smechr1100480.1	Chr11
	Smechr0601485.1	Chr6	Smechr0902355.1	Chr9
	Smechr0601175.1	Chr6	Smechr1001492.1	Chr1
	Smechr0602949.1	Chr6	Smechr1001684.1	Chr1
	Smechr0602804.1	Chr6	Smechr1201834.1	Chr12
	Smechr0701894.1	Chr7	Smechr1000243.1	Chr1
	Smechr0800147.1	Chr8	Smechr0802535.1	Chr8
	Smechr0900206.1	Chr9	Smechr1201834.1	Chr12
	Smechr1001579.1	Chr1	Smechr1101773.1	Chr11
	Smechr1100144.1	Chr11	Smechr1102604.1	Chr11
	Smechr1102343.1	Chr11	SmeSca00696.1	Sca00696
