# Supplementary material for: Genome-Wide Comparative Analysis of the R2R3-MYB Gene Family in Five Solanaceae Species and Identification of Members Regulating Carotenoid Biosynthesis in Wolfberry
Source: Int J Mol Sci. 2022 Feb 18;23(4):2259. doi: 10.3390/ijms23042259 (PMC8875911; doi:10.3390/ijms23042259)
Supplement: Supplementary file 1 [file ijms-23-02259-s001.zip › Supplementary/Table Supplementary/Table S6 Ka, Ks and KaKs analysis of R2R3-MYB duplicated genes from five Solanaceae species.xlsx]

## Sheet: Table S6
Table S6 Ka, Ks and Ka/Ks analysis of R2R3-MYB duplicated genes from five Solanaceae species
Species name	WGD
Lycium barbarum	Duplicate 1	Duplicate 2	Ka	Ks	Ka/Ks
	Lba01g01823	Lba02g01482	0.18731	0.593883	0.315399
	Lba01g01293	Lba03g01428	0.152189	1.04411	0.14576
	Lba01g02278	Lba03g02464	0.177938	0.722602	0.246247
	Lba01g02198	Lba03g02818	0.202498	1.84877	0.109531
	Lba01g02677	Lba03g00252	0.358399	1.24605	0.287628
	Lba01g02341	Lba03g02179	0.20179	0.81657	0.247119
	Lba01g01164	Lba05g00479	0.205248	1.0028	0.204675
	Lba01g02754	Lba08g00369	0.171306	0.820413	0.208805
	Lba01g00008	Lba11g00019	0.271155	1.03872	0.261048
	Lba01g01701	Lba11g02600	0.1925	0.7942	0.242382
	Lba02g00598	Lba03g01428	0.151647	0.703138	0.215672
	Lba02g02107	Lba05g00641	0.367386	1.30848	0.280773
	Lba02g00662	Lba06g00477	0.296514	0.608849	0.487007
	Lba02g02412	Lba07g01631	0.224457	0.795906	0.282014
	Lba02g02634	Lba07g01699	0.22293	1.73595	0.12842
	Lba02g02301	Lba12g02270	0.345913	4.28742	0.0806809
	Lba03g00252	Lba06g00155	0.38316	0.923908	0.414717
	Lba03g00812	Lba08g01327	0.153037	1.04454	0.146512
	Lba03g02464	Lba12g02677	0.266417	1.73863	0.153234
	Lba04g01482	Lba04g02821	0.47843	1.74038	0.2749
	Lba04g00767	Lba09g02252	0.378218	1.01429	0.372887
	Lba04g00062	Lba09g02475	0.224519	0.993299	0.226034
	Lba04g02493	Lba11g00935	0.467296	2.16443	0.215898
	Lba04g02563	Lba11g01011	0.216967	0.740451	0.29302
	Lba05g00795	Lba06g02069	0.100506	0.515368	0.195018
	Lba05g00371	Lba09g00474	0.167996	0.648617	0.259007
	Lba05g00160	Lba10g00629	0.208201	0.818648	0.254323
	Lba05g00641	Lba10g01077	0.192241	0.711218	0.270299
	Lba06g00155	Lba08g00484	0.2314	0.94938	0.243738
	Lba07g01910	Lba09g00474	0.138425	0.744939	0.185821
	Lba07g01820	Lba09g02110	0.392247	1.39556	0.281067
	Lba07g01631	Lba12g02368	0.374905	2.97714	0.125928
	Lba09g00379	Lba11g02600	0.164544	0.794756	0.207038
	Lba11g02663	Lba12g02876	0.18759	0.604668	0.310235
	Lba12g00698	Lba12g02802	0.138517	0.505414	0.274066
	Lba12g00640	Lba12g02677	0.175049	0.803779	0.217783
	TD
	Duplicate 1	Duplicate 2	Ka	Ks	Ka/Ks
	Lba01g02556	Lba01g02557	0.10798	0.306907	0.351834
	Lba01g03039	Lba01g03040	0.0654129	0.226282	0.289077
	Lba03g00571	Lba03g00572	0.202706	0.469228	0.432
	Lba04g00767	Lba04g00768	0.380936	1.58973	0.239623
	Lba04g00768	Lba04g00769	0.0258838	0.148219	0.174632
	Lba05g02023	Lba05g02024	0.2256	0.574691	0.392558
	Lba05g02024	Lba05g02025	0.0828427	0.230366	0.359614
	Lba06g00155	Lba06g00156	0.164211	0.438002	0.374909
	Lba06g00441	Lba06g00442	0.212939	0.349382	0.609473
	Lba06g00442	Lba06g00443	0.271231	0.271471	0.999117
	Lba06g00445	Lba06g00446	0.244687	0.320713	0.762947
	Lba06g00446	Lba06g00447	0.257184	0.295715	0.869703
	Lba08g00369	Lba08g00370	0.0549168	0.325768	0.168576
	Lba09g01299	Lba09g01300	0.206285	0.553635	0.372601
	Lba09g01300	Lba09g01301	0.0181415	0.00712172	2.54735
	Lba09g01301	Lba09g01302	0.0976989	0.349022	0.279922
	Lba11g00934	Lba11g00935	0.138751	0.326026	0.425582
	Lba11g00935	Lba11g00936	0.146958	0.405058	0.362808
	Lba11g00939	Lba11g00940	0.643166	1.48084	0.434326
	Lba12g00980	Lba12g00981	0.209974	0.511723	0.410328
	PD
	Duplicate 1	Duplicate 2	Ka	Ks	Ka/Ks
	Lba02g02632	Lba02g02634	0.177914	0.308655	0.576418
	Lba02g02634	Lba02g02636	0.206553	0.42457	0.4865
	Lba04g02493	Lba04g02498	0.0977473	0.121248	0.806179
	Lba04g02498	Lba04g02502	0.0403665	0.0461421	0.874829
	Lba06g00438	Lba06g00442	0.0493328	0.083808	0.588641
	Lba06g00444	Lba06g00446	0.106596	0.139749	0.762767
	Lba06g00477	Lba06g00480	0.0949522	0.116439	0.815468
	Lba08g00020	Lba08g00026	0.00666597	0.0325107	0.205039
	Lba08g01327	Lba08g01332	0.0731159	0.124026	0.589521
	Lba08g01397	Lba08g01402	0.262945	0.634957	0.414115
	TRD
	Duplicate 1	Duplicate 2	Ka	Ks	Ka/Ks
	Lba01g00505	Lba03g03028	0.465011	2.99976	0.155016
	Lba01g00977	Lba01g00378	0.0977061	0.324427	0.301165
	Lba01g01007	Lba06g02273	0.185858	0.637796	0.291407
	Lba01g01133	Lba01g02341	0.621152	2.46893	0.251588
	Lba01g02549	Lba02g00662	0.186025	0.573378	0.324437
	Lba02g01219	Lba07g02065	0.175526	1.19193	0.147262
	Lba03g00230	Lba08g01691	0.233758	0.96402	0.242483
	Lba03g00683	Lba06g00477	0.488475	0.621191	0.786352
	Lba03g00744	Lba05g00433	0.419461	3.32458	0.126169
	Lba03g02239	Lba11g01830	0.500016	2.30621	0.216813
	Lba05g02509	Lba12g02660	0.331649	4.05172	0.0818539
	Lba06g00593	Lba03g02818	0.0338191	0.025809	1.31036
	Lba06g01119	Lba06g00722	0.359082	2.37378	0.15127
	Lba07g00856	Lba01g02278	0.150248	0.681699	0.220402
	Lba07g00892	Lba07g01631	0.055336	0.0949542	0.582765
	Lba07g01258	Lba09g02475	0.584189	2.39117	0.24431
	Lba07g01342	Lba07g01910	0.0705808	0.306357	0.230388
	Lba08g01828	Lba12g00640	0.329152	2.12002	0.155259
	Lba10g01529	Lba05g01910	0.15691	0.621335	0.252537
	Lba10g02490	Lba10g00206	0.159392	0.810217	0.196728
	DSD
	Duplicate 1	Duplicate 2	Ka	Ks	Ka/Ks
	Lba01g00008	Lba01g01701	0.441644	2.19882	0.200855
	Lba01g00027	Lba11g01830	0.521102	2.42258	0.215102
	Lba01g00469	Lba01g00977	0.393532	2.44922	0.160677
	Lba01g00505	Lba12g00786	0.238919	0.715565	0.333889
	Lba01g00977	Lba11g00926	0.252452	0.97577	0.258721
	Lba01g01293	Lba02g00598	0.187929	0.755502	0.248747
	Lba01g01701	Lba09g00379	0.185115	1.05444	0.175558
	Lba01g01823	Lba08g01154	0.324272	2.50813	0.129288
	Lba01g02198	Lba12g00046	0.327967	3.36872	0.0973565
	Lba01g02549	Lba06g00477	0.273173	0.607281	0.449831
	Lba01g02556	Lba06g00442	0.353138	1.06023	0.333079
	Lba01g02557	Lba06g00442	0.421805	1.08336	0.38935
	Lba01g02677	Lba06g00156	0.157906	0.458305	0.344543
	Lba01g02754	Lba08g00370	0.151765	0.612694	0.247701
	Lba01g02838	Lba03g00812	0.28961	2.56968	0.112703
	Lba02g00434	Lba05g02509	0.313526	1.37141	0.228615
	Lba02g00662	Lba06g00482	0.342565	0.844023	0.405872
	Lba02g01219	Lba05g00389	0.207736	1.07361	0.193493
	Lba02g01482	Lba08g01154	0.341829	1.9001	0.179901
	Lba02g02107	Lba10g01077	0.317498	1.86687	0.170069
	Lba02g02301	Lba07g01585	0.196746	0.626667	0.313956
	Lba02g02412	Lba07g00892	0.239347	0.834819	0.286705
	Lba02g02634	Lba11g01656	0.171775	0.841924	0.204027
	Lba03g00252	Lba06g00156	0.348466	1.0724	0.324939
	Lba03g00744	Lba02g02504	0.69713	2.56855	0.27141
	Lba03g00812	Lba08g01332	0.0963939	0.767246	0.125636
	Lba03g01907	Lba08g00764	0.227261	1.11383	0.204037
	Lba03g02179	Lba03g00567	0.703653	5.34517	0.131643
	Lba03g02239	Lba01g00027	0.654899	2.18664	0.2995
	Lba03g02464	Lba07g00856	0.166381	0.909767	0.182883
	Lba03g02818	Lba08g01327	0.453684	2.13586	0.212413
	Lba03g03028	Lba06g02638	0.5544	2.82153	0.196489
	Lba04g00062	Lba07g01820	0.343663	1.15928	0.296445
	Lba04g00431	Lba10g00206	0.142348	1.24166	0.114643
	Lba04g00767	Lba04g00769	0.394535	1.72192	0.229125
	Lba04g00768	Lba09g02252	0.321018	0.764576	0.419864
	Lba04g01482	Lba01g00027	0.512719	1.61559	0.317358
	Lba04g02493	Lba04g02502	0.151638	0.246329	0.615591
	Lba04g02498	Lba11g00940	0.236701	0.999727	0.236766
	Lba04g02502	Lba11g00940	0.250529	1.03681	0.241634
	Lba04g02563	Lba06g00477	0.638399	3.04197	0.209864
	Lba04g02821	Lba02g02301	0.455011	1.04929	0.433637
	Lba05g00181	Lba11g02600	0.32196	2.52028	0.127748
	Lba05g00253	Lba08g00020	0.790284	1.50433	0.52534
	Lba05g00371	Lba07g01342	0.198709	0.915966	0.216939
	Lba05g00389	Lba07g02065	0.205356	1.21836	0.168551
	Lba05g00479	Lba08g01327	0.300744	2.06126	0.145903
	Lba05g00641	Lba12g02660	0.522129	2.35229	0.221966
	Lba05g00755	Lba12g00980	0.23229	0.548221	0.423716
	Lba05g00818	Lba12g00980	0.271231	0.563225	0.481568
	Lba05g02024	Lba08g01154	0.381702	1.58074	0.24147
	Lba05g02495	Lba08g01846	0.517741	1.604	0.322782
	Lba05g02509	Lba02g02107	0.442347	2.42849	0.182149
	Lba06g00156	Lba08g00484	0.23197	0.674161	0.344087
	Lba06g00438	Lba06g00446	0.0704938	0.116174	0.606797
	Lba06g00439	Lba06g00442	0.105553	0.301334	0.350284
	Lba06g00440	Lba06g00442	0.231328	0.546773	0.423078
	Lba06g00441	Lba06g00446	0.188932	0.296174	0.637909
	Lba06g00442	Lba06g00446	0.0853227	0.211685	0.403065
	Lba06g00447	Lba06g00442	0.235419	0.275901	0.853273
	Lba06g00463	Lba06g00442	0.531442	0.919102	0.578219
	Lba06g00472	Lba06g00442	0.24875	0.425764	0.584243
	Lba06g00477	Lba06g00482	0.113026	0.112231	1.00708
	Lba06g00480	Lba01g02549	0.316356	0.67188	0.470851
	Lba06g00593	Lba01g02198	0.272774	1.84586	0.147776
	Lba06g00644	Lba08g00370	0.194402	0.59879	0.324659
	Lba06g01363	Lba08g00020	0.306661	0.964348	0.317999
	Lba06g02273	Lba04g02563	0.618921	1.96954	0.314247
	Lba07g00025	Lba02g02301	0.404825	1.78977	0.226188
	Lba07g00856	Lba12g00640	0.347321	4.04491	0.0858662
	Lba07g00892	Lba12g02368	0.417905	4.38266	0.0953542
	Lba07g01258	Lba04g00062	0.495883	2.32688	0.213111
	Lba07g01342	Lba09g00474	0.279026	1.25612	0.222133
	Lba07g01820	Lba09g02475	0.332186	1.47586	0.22508
	Lba07g01910	Lba12g02571	0.216573	2.91887	0.0741976
	Lba08g00369	Lba12g02571	0.554502	2.73311	0.202883
	Lba08g01154	Lba04g00768	0.612419	2.93594	0.208594
	Lba08g01402	Lba09g02475	0.528391	2.52245	0.209476
	Lba08g01691	Lba01g02754	0.486089	2.02476	0.240072
	Lba09g01299	Lba09g01302	0.0510556	0.172314	0.296294
	Lba09g01300	Lba09g01302	0.091542	0.37611	0.243392
	Lba09g01615	Lba12g02368	0.463253	3.23382	0.143253
	Lba09g02110	Lba09g02475	0.398583	1.4942	0.266754
	Lba09g02252	Lba02g02107	0.445085	1.98653	0.224051
	Lba10g00629	Lba12g00046	0.578139	1.58362	0.365074
	Lba10g01077	Lba12g02660	0.583517	2.44067	0.239081
	Lba10g01529	Lba03g00567	0.822102	2.1156	0.38859
	Lba11g00019	Lba01g01701	0.441472	2.5317	0.174378
	Lba11g00934	Lba11g00936	0.122849	0.317351	0.387108
	Lba11g00935	Lba11g00940	0.488326	2.34839	0.207941
	Lba11g00936	Lba11g00940	0.464579	1.80258	0.25773
	Lba11g00939	Lba04g02498	0.768651	1.56312	0.491741
	Lba11g01695	Lba02g02504	0.275126	0.90532	0.3039
	Lba11g01830	Lba12g02660	0.606867	2.33498	0.259902
	Lba11g02103	Lba07g01258	0.350672	1.41772	0.24735
	Lba12g00980	Lba12g01012	0.163828	0.313854	0.521989
	Lba12g01010	Lba12g00980	0.119713	0.422177	0.28356
	Lba12g01011	Lba12g00980	0.46194	0.780399	0.591928
	Lba12g01013	Lba12g00980	0.392181	0.517379	0.758013
	Lba12g01016	Lba12g00980	0.152814	0.755433	0.202287
	Lba12g01017	Lba12g00980	0.165698	0.344108	0.48153
	Lba12g02677	Lba07g00856	0.279576	1.7308	0.16153
Solanum lycopersicum	WGD
	Duplicate 1	Duplicate 2	Ka	Ks	Ka/Ks
	Solyc01g009650.1.1	Solyc03g025870.3.1	0.155075	0.851913	0.182031
	Solyc01g010910.2.1	Solyc05g007690.2.1	0.284039	1.29726	0.218954
	Solyc01g057910.3.1	Solyc05g053330.3.1	0.203047	1.00315	0.20241
	Solyc01g094360.3.1	Solyc05g048830.3.1	0.10585	0.819117	0.129225
	Solyc01g009070.3.1	Solyc06g073640.4.1	0.225912	0.551609	0.409551
	Solyc01g079620.4.1	Solyc06g009710.4.1	0.335676	1.07811	0.311356
	Solyc01g111500.3.1	Solyc10g055410.2.1	0.120595	0.714238	0.168845
	Solyc02g067340.4.1	Solyc02g087960.3.1	0.240671	1.05694	0.227705
	Solyc02g067760.4.1	Solyc02g086690.3.1	0.0497076	0.662762	0.0750007
	Solyc02g091980.2.1	Solyc04g077260.3.1	0.348737	2.06232	0.169099
	Solyc02g092930.1.1	Solyc04g078420.1.1	0.275929	2.14971	0.128357
	Solyc02g082040.3.1	Solyc10g005240.3.1	0.259572	1.01906	0.254718
	Solyc03g119370.2.1	Solyc05g009230.3.1	0.362969	1.51542	0.239517
	Solyc03g116100.3.1	Solyc06g069850.3.1	0.192773	0.904416	0.213146
	Solyc03g112390.3.1	Solyc06g071690.3.1	0.234974	0.665166	0.353256
	Solyc03g112890.1.1	Solyc06g071520.1.1	0.209605	1.05408	0.198851
	Solyc03g005570.3.1	Solyc06g053610.3.1	0.219071	0.739027	0.296432
	Solyc04g056310.3.1	Solyc04g074170.3.1	0.307231	1.37314	0.223743
	Solyc04g005710.3.1	Solyc05g007160.3.1	0.199869	0.643573	0.310561
	Solyc04g078420.1.1	Solyc12g088610.1.1	0.476335	2.98928	0.159347
	Solyc05g055240.3.1	Solyc11g006720.2.1	0.140731	1.17869	0.119396
	Solyc05g053330.3.1	Solyc12g099120.3.1	0.241354	0.859894	0.280678
	Solyc06g053610.3.1	Solyc09g090130.3.1	0.221512	0.990129	0.22372
	Solyc06g074910.3.1	Solyc09g008250.4.1	0.330443	1.32517	0.249358
	Solyc06g075660.4.1	Solyc11g073120.2.1	0.281978	0.864878	0.326032
	Solyc07g054840.4.1	Solyc10g008700.3.1	0.153701	0.756723	0.203114
	Solyc07g052300.3.1	Solyc12g005890.3.1	0.321787	0.814528	0.395059
	Solyc08g008480.4.1	Solyc08g082890.3.1	0.290526	1.2164	0.238842
	Solyc08g005870.2.1	Solyc12g096200.2.1	0.205873	1.28658	0.160016
	Solyc09g014250.3.1	Solyc10g076820.2.1	0.133973	1.13704	0.117826
	TD
	Duplicate 1	Duplicate 2	Ka	Ks	Ka/Ks
	Solyc02g082375.1.1	Solyc02g082390.1.1	0.00391774	0.0201129	0.194787
	Solyc05g013420.1.1	Solyc05g013430.1.1	0.508465	0.779915	0.651949
	Solyc06g005320.1.1	Solyc06g005330.3.1	0.0487977	0.0631953	0.772173
	Solyc06g033990.1.1	Solyc06g034000.2.1	0.0858946	0.195857	0.438558
	Solyc06g074910.3.1	Solyc06g074920.3.1	0.0586352	0.158317	0.370365
	Solyc07g053230.3.1	Solyc07g053240.3.1	0.0507334	0.0997911	0.508396
	Solyc07g054980.3.1	Solyc07g055000.2.1	0.141102	0.465739	0.302963
	Solyc08g076700.1.1	Solyc08g076710.3.1	0.312505	0.684573	0.456496
	Solyc10g086250.2.1	Solyc10g086260.3.1	0.203379	0.581362	0.349832
	Solyc10g086260.3.1	Solyc10g086270.2.1	0.108896	0.342382	0.318055
	Solyc12g099120.3.1	Solyc12g099130.2.1	0.0271728	0.199182	0.136422
	Solyc12g099130.2.1	Solyc12g099140.2.1	0.288084	0.64722	0.44511
	PD
	Duplicate 1	Duplicate 2	Ka	Ks	Ka/Ks
	Solyc03g093890.3.1	Solyc03g093930.4.1	0.25178	1.01817	0.247287
	Solyc03g093930.4.1	Solyc03g093940.2.1	0.280962	0.97035	0.289547
	Solyc04g050000.3.1	Solyc04g050080.1.1	0.207293	0.233988	0.885913
	Solyc05g007690.2.1	Solyc05g007710.3.1	0.0451701	0.242192	0.186505
	Solyc06g005310.3.1	Solyc06g005330.3.1	0.106416	0.422415	0.251923
	Solyc06g009410.3.1	Solyc06g009430.3.1	0.0596044	0.0874245	0.681781
	Solyc06g009430.3.1	Solyc06g009480.3.1	0.0553702	0.103805	0.533405
	Solyc07g054960.2.1	Solyc07g054980.3.1	0.497352	1.47322	0.337595
	Solyc10g086270.2.1	Solyc10g086290.3.1	0.259941	0.717829	0.362121
	TRD
	Duplicate 1	Duplicate 2	Ka	Ks	Ka/Ks
	Solyc01g016770.1.1	Solyc02g082040.3.1	0.122471	0.578279	0.211785
	Solyc01g087130.4.1	Solyc11g065840.3.1	0.352547	2.11528	0.166667
	Solyc03g113530.3.1	Solyc10g005760.3.1	0.647941	1.82366	0.355297
	Solyc04g005600.3.1	Solyc05g007690.2.1	0.267261	0.916653	0.291562
	Solyc04g014470.3.1	Solyc11g011050.2.1	0.192605	0.657432	0.292965
	Solyc04g049740.1.1	Solyc04g078420.1.1	0.259007	2.13452	0.121342
	Solyc04g050100.1.1	Solyc04g078420.1.1	0.337882	1.22328	0.276209
	Solyc04g064540.4.1	Solyc05g007870.3.1	0.429894	2.70061	0.159184
	Solyc05g008250.2.1	Solyc10g055410.2.1	0.309605	1.73577	0.178368
	Solyc05g052610.3.1	Solyc03g096350.3.1	0.226023	1.01652	0.22235
	Solyc05g053150.2.1	Solyc02g089190.2.1	0.327718	2.21148	0.148189
	Solyc08g065910.1.1	Solyc09g008250.4.1	0.514669	1.80629	0.284932
	Solyc09g008390.3.1	Solyc10g083900.2.1	0.136568	0.957488	0.142631
	Solyc09g042677.1.1	Solyc03g119740.3.1	0.357445	1.83757	0.19452
	Solyc09g055650.3.1	Solyc06g076840.3.1	0.323246	1.13858	0.283903
	Solyc09g090790.3.1	Solyc02g089190.2.1	0.435209	1.75409	0.248111
	Solyc10g019260.3.1	Solyc01g090530.3.1	0.218491	0.849472	0.257208
	Solyc10g044680.2.1	Solyc01g102340.3.1	0.227275	1.09495	0.207565
	Solyc10g081320.1.1	Solyc05g007870.3.1	0.433003	1.07286	0.403598
	Solyc10g081490.2.1	Solyc03g116100.3.1	0.355783	1.73466	0.205103
	Solyc11g069030.3.1	Solyc09g008250.4.1	0.339105	1.10786	0.306091
	Solyc11g071500.3.1	Solyc04g008870.3.1	0.425684	2.93195	0.145188
	Solyc11g072060.3.1	Solyc06g073640.4.1	0.346567	0.570972	0.606977
	Solyc12g005640.2.1	Solyc07g053230.3.1	0.270975	0.706206	0.383705
	Solyc12g008670.2.1	Solyc04g077260.3.1	0.450688	1.80221	0.250074
	Solyc12g049300.2.1	Solyc08g008480.4.1	0.554816	2.66256	0.208377
	Solyc12g049350.2.1	Solyc06g009710.4.1	0.146069	0.516392	0.282864
	DSD
	Duplicate 1	Duplicate 2	Ka	Ks	Ka/Ks
	Solyc01g009070.3.1	Solyc11g072060.3.1	0.390733	0.631434	0.618803
	Solyc01g009650.1.1	Solyc03g121740.3.1	0.275279	3.95475	0.0696072
	Solyc01g016770.1.1	Solyc10g005240.3.1	0.168538	0.640619	0.263086
	Solyc01g057910.3.1	Solyc12g099140.2.1	0.188287	1.16535	0.161571
	Solyc01g079620.4.1	Solyc12g049350.2.1	0.354823	0.889885	0.398729
	Solyc01g090530.3.1	Solyc04g056310.3.1	0.65592	1.89737	0.3457
	Solyc01g102340.3.1	Solyc03g112390.3.1	0.463312	2.47841	0.186939
	Solyc01g111500.3.1	Solyc06g065100.3.1	0.376306	2.20396	0.170741
	Solyc02g067340.4.1	Solyc10g081490.2.1	0.341539	1.55817	0.219192
	Solyc02g079280.3.1	Solyc10g005460.3.1	0.17002	1.02491	0.165888
	Solyc02g082040.3.1	Solyc03g121740.3.1	0.495942	3.80627	0.130296
	Solyc02g086690.3.1	Solyc05g053330.3.1	0.232834	1.45399	0.160135
	Solyc02g087960.3.1	Solyc10g081490.2.1	0.350665	2.39582	0.146365
	Solyc02g088190.4.1	Solyc05g007690.2.1	0.352322	1.72843	0.203839
	Solyc02g091980.2.1	Solyc09g008250.4.1	0.463522	3.1644	0.146481
	Solyc03g005570.3.1	Solyc05g055030.2.1	0.345182	1.93899	0.178022
	Solyc03g025870.3.1	Solyc01g102340.3.1	0.505585	2.57833	0.19609
	Solyc03g059200.2.1	Solyc02g088190.4.1	0.504869	2.51001	0.201143
	Solyc03g093890.3.1	Solyc03g093940.2.1	0.291928	1.04699	0.278824
	Solyc03g093930.4.1	Solyc06g034000.2.1	0.382236	1.49706	0.255325
	Solyc03g093940.2.1	Solyc06g034000.2.1	0.352181	1.51459	0.232526
	Solyc03g096350.3.1	Solyc09g014250.3.1	0.39217	1.32892	0.295104
	Solyc03g098270.1.1	Solyc04g064540.4.1	0.399753	1.00808	0.396547
	Solyc03g112890.1.1	Solyc09g055650.3.1	0.467872	2.24291	0.208601
	Solyc03g113530.3.1	Solyc03g059200.2.1	0.430451	2.03328	0.211703
	Solyc03g121740.3.1	Solyc10g005240.3.1	0.504465	1.8458	0.273304
	Solyc04g005600.3.1	Solyc05g007710.3.1	0.281489	1.02979	0.273347
	Solyc04g008870.3.1	Solyc06g076770.3.1	0.489298	2.09543	0.233507
	Solyc04g014470.3.1	Solyc08g079270.3.1	0.425994	1.74696	0.243848
	Solyc04g050000.3.1	Solyc04g078420.1.1	0.362947	1.4682	0.247206
	Solyc04g050080.1.1	Solyc04g078420.1.1	0.270675	0.748438	0.361653
	Solyc04g050090.1.1	Solyc04g078420.1.1	0.215351	1.69086	0.127362
	Solyc04g050100.1.1	Solyc02g092930.1.1	0.385636	0.947657	0.406936
	Solyc04g056310.3.1	Solyc05g051550.2.1	0.204454	0.704114	0.290371
	Solyc04g064540.4.1	Solyc10g081320.1.1	0.4747	1.45916	0.325323
	Solyc04g074170.3.1	Solyc05g051550.2.1	0.322462	1.35789	0.237472
	Solyc04g077260.3.1	Solyc06g074910.3.1	0.366047	2.32728	0.157285
	Solyc04g079360.1.1	Solyc09g011780.3.1	0.725752	2.80953	0.258318
	Solyc05g007870.3.1	Solyc09g011780.3.1	0.698934	2.66651	0.262115
	Solyc05g008250.2.1	Solyc06g065100.3.1	0.321427	1.88512	0.170508
	Solyc05g009230.3.1	Solyc05g053330.3.1	0.416145	1.61426	0.257793
	Solyc05g013430.1.1	Solyc11g013620.1.1	0.658761	1.90209	0.346335
	Solyc05g014290.4.1	Solyc11g011050.2.1	0.341919	1.95647	0.174763
	Solyc05g051550.2.1	Solyc02g088190.4.1	0.540523	4.27784	0.126354
	Solyc05g052610.3.1	Solyc09g014250.3.1	0.315488	1.88301	0.167545
	Solyc05g053150.2.1	Solyc09g090790.3.1	0.201	1.05658	0.190237
	Solyc05g053330.3.1	Solyc12g099130.2.1	0.259555	1.11219	0.233374
	Solyc05g055030.2.1	Solyc06g053610.3.1	0.303779	2.09322	0.145125
	Solyc06g005310.3.1	Solyc11g073120.2.1	0.211496	0.572495	0.369428
	Solyc06g005320.1.1	Solyc11g073120.2.1	0.107326	0.615735	0.174305
	Solyc06g005330.3.1	Solyc11g073120.2.1	0.187905	0.778026	0.241514
	Solyc06g009410.3.1	Solyc06g009480.3.1	0.0508669	0.0850287	0.598233
	Solyc06g009430.3.1	Solyc05g053330.3.1	0.500727	2.13324	0.234727
	Solyc06g009480.3.1	Solyc05g053330.3.1	0.466732	2.60904	0.17889
	Solyc06g009710.4.1	Solyc08g082890.3.1	0.458939	1.47628	0.310876
	Solyc06g033870.1.1	Solyc06g034000.2.1	0.0781405	0.291425	0.268132
	Solyc06g033990.1.1	Solyc06g033870.1.1	0.0751643	0.16164	0.465012
	Solyc06g053610.3.1	Solyc06g083900.3.1	0.383312	1.42858	0.268316
	Solyc06g065100.3.1	Solyc10g055410.2.1	0.332506	1.49012	0.223141
	Solyc06g069850.3.1	Solyc10g081490.2.1	0.295533	1.31299	0.225084
	Solyc06g071520.1.1	Solyc09g055650.3.1	0.515132	2.13623	0.241141
	Solyc06g071690.3.1	Solyc10g044680.2.1	0.542483	3.85771	0.140623
	Solyc06g074910.3.1	Solyc11g069030.3.1	0.290803	0.91443	0.318016
	Solyc06g074920.3.1	Solyc09g008250.4.1	0.413606	1.27363	0.324745
	Solyc06g075660.4.1	Solyc06g005330.3.1	0.247309	0.617262	0.400655
	Solyc06g075670.1.1	Solyc11g073120.2.1	0.19829	1.01245	0.195852
	Solyc06g076770.3.1	Solyc09g014250.3.1	0.323598	1.76186	0.183668
	Solyc06g076840.3.1	Solyc09g010820.3.1	0.753819	2.6885	0.280386
	Solyc07g006750.3.1	Solyc09g008250.4.1	0.496031	1.72302	0.287885
	Solyc07g052490.4.1	Solyc05g008250.2.1	0.781306	3.31413	0.23575
	Solyc07g053230.3.1	Solyc07g055000.2.1	0.0769906	0.342834	0.224571
	Solyc07g053240.3.1	Solyc07g055000.2.1	0.0917723	0.332965	0.275621
	Solyc07g054840.4.1	Solyc10g005460.3.1	0.27745	1.72175	0.161144
	Solyc07g054960.2.1	Solyc05g055030.2.1	0.417533	1.26525	0.330001
	Solyc07g054980.3.1	Solyc12g005640.2.1	0.316386	0.966492	0.327355
	Solyc07g055000.2.1	Solyc12g005640.2.1	0.291623	1.04146	0.280013
	Solyc08g005870.2.1	Solyc08g082890.3.1	0.389104	1.05816	0.367717
	Solyc08g008480.4.1	Solyc12g096200.2.1	0.193233	1.67199	0.11557
	Solyc08g065910.1.1	Solyc12g008670.2.1	0.412093	1.54235	0.267184
	Solyc08g076700.1.1	Solyc04g074170.3.1	0.370918	1.46677	0.252881
	Solyc08g076710.3.1	Solyc04g074170.3.1	0.442786	1.49392	0.296391
	Solyc08g079270.3.1	Solyc11g011050.2.1	0.399246	2.95185	0.135252
	Solyc08g081500.3.1	Solyc10g005240.3.1	0.424479	2.10313	0.201832
	Solyc08g082890.3.1	Solyc12g096200.2.1	0.17938	0.874386	0.205149
	Solyc09g007570.3.1	Solyc11g071500.3.1	0.607288	1.17023	0.51895
	Solyc09g008390.3.1	Solyc11g073120.2.1	0.326343	2.17683	0.149917
	Solyc09g042677.1.1	Solyc11g071500.3.1	0.339662	0.785686	0.432313
	Solyc10g005460.3.1	Solyc10g008700.3.1	0.263643	1.4507	0.181735
	Solyc10g005760.3.1	Solyc02g079280.3.1	0.587763	1.60003	0.367345
	Solyc10g008700.3.1	Solyc04g074170.3.1	0.445942	2.16994	0.205509
	Solyc10g019260.3.1	Solyc03g121740.3.1	0.720692	2.67302	0.269617
	Solyc10g055410.2.1	Solyc02g079280.3.1	0.527768	1.73743	0.303763
	Solyc10g081320.1.1	Solyc09g011780.3.1	0.643519	2.18782	0.294137
	Solyc10g086250.2.1	Solyc10g086290.3.1	0.195557	0.556375	0.351483
	Solyc10g086260.3.1	Solyc10g086290.3.1	0.215121	0.856719	0.251098
	Solyc10g086270.2.1	Solyc08g082890.3.1	0.573196	3.47884	0.164766
	Solyc10g086290.3.1	Solyc08g082890.3.1	0.555276	2.32137	0.239201
	Solyc11g039750.3.1	Solyc04g064540.4.1	0.471392	2.27609	0.207106
	Solyc11g065840.3.1	Solyc10g005240.3.1	0.432084	2.36025	0.183067
	Solyc11g071300.2.1	Solyc03g112890.1.1	0.600605	2.23165	0.269131
	Solyc11g073120.2.1	Solyc05g009230.3.1	0.43087	1.39062	0.30984
	Solyc12g005890.3.1	Solyc06g073640.4.1	0.645216	3.00603	0.21464
	Solyc12g008670.2.1	Solyc09g008250.4.1	0.48676	1.31079	0.371349
	Solyc12g019900.2.1	Solyc04g050000.3.1	0.392078	0.641546	0.611147
	Solyc12g019910.1.1	Solyc04g078420.1.1	0.57578	1.34225	0.428967
	Solyc12g049300.2.1	Solyc08g082890.3.1	0.673934	1.93797	0.347753
	Solyc12g049350.2.1	Solyc10g055410.2.1	0.526511	1.30348	0.403926
	Solyc12g096200.2.1	Solyc01g111500.3.1	0.284529	2.00219	0.142109
	Solyc12g099130.2.1	Solyc05g009230.3.1	0.392932	0.996377	0.394361
	Solyc12g099140.2.1	Solyc12g099120.3.1	0.253488	0.706557	0.358765
Capsicum annuum	WGD
	Duplicate 1	Duplicate 2	Ka	Ks	Ka/Ks
	Capana00g003276	Capana01g002912	0.142479	0.776741	0.183432
	Capana02g000906	Capana02g003369	0.201905	0.837473	0.241088
	Capana02g000991	Capana02g003511	0.127431	0.632945	0.20133
	Capana02g003369	Capana03g000766	0.33982	2.53917	0.133831
	Capana02g003034	Capana04g000607	0.266708	1.44448	0.184639
	Capana02g002930	Capana04g000748	0.456423	1.55947	0.292679
	Capana02g000906	Capana06g001024	0.33113	1.46562	0.225931
	Capana02g003034	Capana12g000748	0.342542	1.71615	0.199599
	Capana03g001205	Capana06g000933	0.216335	0.434636	0.497738
	Capana03g000696	Capana11g002314	0.372574	3.5477	0.105018
	Capana04g000607	Capana12g000748	0.256597	1.71374	0.14973
	Capana05g002444	Capana12g002172	0.20509	1.59356	0.128699
	Capana06g000521	Capana11g000132	0.309692	0.81538	0.379813
	Capana07g001626	Capana10g000447	0.150684	0.795015	0.189536
	Capana09g002253	Capana10g001872	0.143859	0.747546	0.192441
	Capana09g002354	Capana10g001956	0.286928	1.16004	0.247343
	TD
	Duplicate 1	Duplicate 2	Ka	Ks	Ka/Ks
	Capana07g001603	Capana07g001604	0.0879069	0.346587	0.253636
	Capana11g001805	Capana11g001806	0.032434	0.159152	0.203793
	PD
	Duplicate 1	Duplicate 2	Ka	Ks	Ka/Ks
	Capana01g001063	Capana01g001065	0.302117	0.708501	0.426418
	Capana06g002787	Capana06g002789	0.0936627	0.346968	0.269947
	Capana07g001604	Capana07g001606	0.602361	2.16778	0.27787
	Capana07g001606	Capana07g001609	0.296553	1.09241	0.271465
	TRD
	Duplicate 1	Duplicate 2	Ka	Ks	Ka/Ks
	Capana00g000426	Capana02g000670	0.373236	2.06664	0.1806
	Capana00g000732	Capana03g002311	0.284305	1.47148	0.19321
	Capana00g000916	Capana02g000670	0.395851	1.23828	0.319677
	Capana00g002497	Capana08g002728	0.335103	1.50691	0.222377
	Capana00g003567	Capana03g003830	0.237192	0.765106	0.310012
	Capana00g004770	Capana03g000766	0.395692	2.6287	0.150528
	Capana00g004862	Capana08g002728	0.37623	3.01366	0.124841
	Capana01g000070	Capana08g002728	0.460078	1.43901	0.319719
	Capana01g000831	Capana01g002912	0.304934	0.997	0.305852
	Capana01g002201	Capana02g003351	0.333235	2.25319	0.147894
	Capana01g002468	Capana05g002225	0.425423	2.62238	0.162228
	Capana01g002469	Capana12g000182	0.116456	1.34293	0.0867178
	Capana01g004167	Capana08g002728	0.458444	2.36966	0.193464
	Capana03g001055	Capana10g000198	0.635998	2.5103	0.253356
	Capana03g002589	Capana09g001568	0.404146	3.11525	0.129732
	Capana03g003478	Capana10g000198	0.0674612	0.226973	0.297222
	Capana04g001901	Capana10g000198	0.544282	2.14235	0.254058
	Capana05g000213	Capana05g000830	0.231827	0.92217	0.251393
	Capana05g001776	Capana04g001058	0.275928	1.37611	0.200513
	Capana05g002019	Capana06g000369	0.356152	1.65662	0.214987
	Capana05g002430	Capana03g003830	0.3339	2.99699	0.111412
	Capana06g000131	Capana03g003830	0.41542	4.57769	0.0907487
	Capana07g000902	Capana02g000670	0.410428	1.67914	0.244427
	Capana07g001390	Capana02g002068	0.626416	1.8294	0.342417
	Capana07g001718	Capana02g003351	0.336315	1.90463	0.176577
	Capana09g000204	Capana04g000748	0.432935	1.80305	0.240112
	Capana09g000548	Capana02g002068	0.665631	2.40513	0.276755
	Capana09g001653	Capana02g003034	0.684643	2.72423	0.251316
	Capana10g000613	Capana02g002068	0.167955	0.670525	0.250483
	Capana11g000012	Capana08g000819	0.212766	0.555632	0.382927
	Capana11g000757	Capana06g000460	0.211963	0.640366	0.331003
	Capana12g000183	Capana02g003511	0.340703	1.85238	0.183927
	Capana02g002372	Capana03g001205	0.675932	3.46777	0.194918
	Capana04g000509	Capana02g003034	0.468417	2.31593	0.202259
	DSD
	Duplicate 1	Duplicate 2	Ka	Ks	Ka/Ks
	Capana00g000426	Capana00g000916	0.173282	0.563025	0.307769
	Capana00g000732	Capana05g000830	0.815646	1.73505	0.4701
	Capana00g002415	Capana00g003240	0.0144508	0.0663875	0.217674
	Capana00g002497	Capana00g004862	0.305431	3.2295	0.0945756
	Capana00g003154	Capana03g002680	0.291516	0.59305	0.491553
	Capana00g003276	Capana01g000831	0.113004	0.481844	0.234523
	Capana00g003294	Capana11g002314	0.471859	1.70309	0.277061
	Capana00g003336	Capana10g001433	0.31407	0.77433	0.405603
	Capana00g004750	Capana04g002141	0.490305	1.55067	0.316189
	Capana00g004770	Capana06g001024	0.349554	1.41464	0.247097
	Capana00g004862	Capana02g002068	0.54664	1.9539	0.279769
	Capana01g000070	Capana01g004167	0.515131	1.4659	0.35141
	Capana01g000184	Capana03g000165	0.453253	1.91822	0.236288
	Capana01g000220	Capana12g001923	0.758087	2.15984	0.350992
	Capana01g000831	Capana05g001776	0.539531	1.81395	0.297435
	Capana01g001063	Capana04g001058	0.421985	1.64658	0.256279
	Capana01g001065	Capana04g001058	0.414382	1.88192	0.220191
	Capana01g002201	Capana11g001805	0.326663	0.990484	0.329801
	Capana01g002469	Capana05g002225	0.0988004	1.433	0.0689466
	Capana01g004167	Capana08g000025	0.553962	2.26781	0.244271
	Capana02g000670	Capana03g000149	0.60879	1.9369	0.314312
	Capana02g000906	Capana03g000766	0.352344	1.7194	0.204922
	Capana02g002068	Capana07g001626	0.272116	1.84003	0.147887
	Capana02g002372	Capana10g000602	0.247151	0.933724	0.264693
	Capana02g003369	Capana06g001024	0.325489	1.77108	0.18378
	Capana02g003511	Capana11g002314	0.383119	1.56581	0.244679
	Capana02g003594	Capana05g000830	0.372306	2.54748	0.146147
	Capana03g000165	Capana08g001690	0.499934	3.60096	0.138834
	Capana03g000662	Capana09g001568	0.480727	2.08876	0.23015
	Capana03g000696	Capana05g002225	0.465748	3.39647	0.137127
	Capana03g000766	Capana06g001024	0.198691	0.848003	0.234304
	Capana03g001055	Capana04g001901	0.511898	2.48935	0.205635
	Capana03g001131	Capana06g000945	0.20537	0.92969	0.220901
	Capana03g001205	Capana08g001690	0.466957	3.81431	0.122422
	Capana03g001537	Capana04g001480	0.459085	2.14407	0.214118
	Capana03g002269	Capana07g001603	0.269698	1.0313	0.261513
	Capana03g002589	Capana05g002019	0.200338	1.00934	0.198485
	Capana03g002680	Capana05g002430	0.577975	2.97111	0.194532
	Capana03g003469	Capana09g000204	0.423246	1.92185	0.220229
	Capana03g003830	Capana02g002068	0.419579	2.25305	0.186227
	Capana03g004431	Capana05g002248	0.123107	0.925968	0.13295
	Capana04g000509	Capana12g000748	0.528922	2.17595	0.243077
	Capana04g000607	Capana09g001653	0.602304	3.31774	0.181541
	Capana04g000748	Capana06g000521	0.439192	1.53394	0.286317
	Capana04g001058	Capana02g003351	0.492174	1.69285	0.290737
	Capana04g001328	Capana12g001140	0.225732	1.21112	0.186382
	Capana04g001480	Capana04g002141	0.47137	2.02732	0.232508
	Capana04g002141	Capana09g001653	0.835109	1.89685	0.440261
	Capana05g000213	Capana11g001008	0.356173	2.98412	0.119356
	Capana05g000377	Capana01g000831	0.68119	1.80848	0.376664
	Capana05g000644	Capana07g000320	0.159303	0.686754	0.231965
	Capana05g000830	Capana11g001008	0.378546	2.20344	0.171798
	Capana05g001626	Capana08g000900	0.307733	1.14956	0.267697
	Capana05g002019	Capana09g001568	0.326824	2.77513	0.117769
	Capana05g002141	Capana09g001653	0.385793	2.21438	0.174222
	Capana05g002225	Capana12g000182	0.287409	1.06027	0.271072
	Capana05g002248	Capana02g000991	0.363468	2.8672	0.126768
	Capana05g002430	Capana06g000131	0.447399	2.00275	0.223393
	Capana06g000131	Capana07g002461	0.608223	3.84336	0.158253
	Capana06g000362	Capana06g000945	0.510294	1.50923	0.338116
	Capana06g000369	Capana09g001568	0.315412	1.86402	0.169211
	Capana06g000460	Capana06g002789	0.206042	0.554376	0.371664
	Capana06g000521	Capana09g002236	0.33596	1.72376	0.1949
	Capana06g000689	Capana07g001390	0.688477	2.02984	0.339178
	Capana06g000933	Capana08g001690	0.434715	2.52695	0.172032
	Capana06g000945	Capana01g000277	0.678749	2.64288	0.256822
	Capana06g002787	Capana11g000757	0.131461	0.787082	0.167023
	Capana06g002789	Capana11g000757	0.164283	0.753655	0.217982
	Capana07g000044	Capana02g002930	0.538904	2.97013	0.181441
	Capana07g000320	Capana12g002172	0.444162	2.10441	0.211062
	Capana07g000392	Capana00g002415	0.0285132	0.149251	0.191042
	Capana07g001390	Capana09g000548	0.254563	0.888349	0.286557
	Capana07g001603	Capana07g001614	0.1639	0.440517	0.372064
	Capana07g001604	Capana07g001614	0.115768	0.412335	0.280762
	Capana07g001626	Capana10g000613	0.264099	1.91836	0.13767
	Capana07g001718	Capana11g001805	0.260291	0.790087	0.329447
	Capana08g000025	Capana07g001626	0.558693	1.35321	0.412864
	Capana09g000204	Capana06g000521	0.443289	1.53364	0.289043
	Capana09g001568	Capana10g001372	0.0911393	0.839446	0.108571
	Capana09g002236	Capana11g000132	0.332042	0.881122	0.37684
	Capana09g002253	Capana06g002787	0.324829	2.43646	0.13332
	Capana09g002354	Capana04g001328	0.608788	3.16712	0.192222
	Capana10g000198	Capana02g002068	0.560757	4.17472	0.134322
	Capana10g000447	Capana10g000613	0.225501	1.75811	0.128263
	Capana10g001453	Capana10g001433	0.164689	0.740338	0.222451
	Capana10g001872	Capana06g000460	0.496729	2.36252	0.210253
	Capana11g000132	Capana04g000748	0.458746	1.63685	0.280262
	Capana11g000757	Capana11g002314	0.472087	2.72703	0.173114
	Capana11g002314	Capana12g000182	0.464803	1.09844	0.423149
	Capana12g000182	Capana02g003511	0.323037	1.408	0.22943
	Capana12g000183	Capana05g002225	0.257781	0.955189	0.269874
	Capana12g000967	Capana01g004167	0.546851	2.7528	0.198653
Solanum tuberosum	WGD
	Duplicate 1	Duplicate 2	Ka	Ks	Ka/Ks
	PGSC0003DMT400015803	PGSC0003DMT400034371	0.278619	0.717577	0.388277
	PGSC0003DMT400015804	PGSC0003DMT400034372	0.0426655	0.716634	0.059536
	PGSC0003DMT400000094	PGSC0003DMT400055762	0.139226	0.58669	0.237308
	PGSC0003DMT400023322	PGSC0003DMT400018840	0.386327	1.46107	0.264414
	PGSC0003DMT400029376	PGSC0003DMT400018897	0.449162	1.14297	0.392978
	PGSC0003DMT400011743	PGSC0003DMT400069841	0.380869	1.29219	0.294747
	PGSC0003DMT400036086	PGSC0003DMT400074486	0.2755	0.762139	0.361482
	PGSC0003DMT400017844	PGSC0003DMT400003349	0.216091	0.907057	0.238233
	PGSC0003DMT400003349	PGSC0003DMT400050287	0.311322	2.68314	0.116029
	PGSC0003DMT400064306	PGSC0003DMT400008569	0.288793	2.69735	0.107065
	PGSC0003DMT400055148	PGSC0003DMT400012702	0.399392	2.19893	0.18163
	PGSC0003DMT400032930	PGSC0003DMT400031250	0.3223	2.23985	0.143894
	PGSC0003DMT400017844	PGSC0003DMT400083076	0.339461	2.13395	0.159076
	PGSC0003DMT400014382	PGSC0003DMT400037716	0.26206	1.17298	0.223414
	PGSC0003DMT400050287	PGSC0003DMT400083076	0.181786	1.00766	0.180404
	PGSC0003DMT400046645	PGSC0003DMT400069644	0.183049	0.49978	0.366259
	PGSC0003DMT400034878	PGSC0003DMT400044362	0.198243	0.759293	0.261089
	TD
	Duplicate 1	Duplicate 2	Ka	Ks	Ka/Ks
	PGSC0003DMT400007351	PGSC0003DMT400007355	0.089248	0.124768	0.71531
	PGSC0003DMT400011745	PGSC0003DMT400011750	0.0259847	0.164938	0.157542
	PGSC0003DMT400011750	PGSC0003DMT400011748	0.21109	0.49955	0.42256
	PGSC0003DMT400014383	PGSC0003DMT400014382	0.0352396	0.0691912	0.509308
	PGSC0003DMT400015155	PGSC0003DMT400015156	0.0143265	0.00899831	1.59213
	PGSC0003DMT400015803	PGSC0003DMT400015804	0.0378331	0.080941	0.467416
	PGSC0003DMT400017844	PGSC0003DMT400017845	0.00533968	0.00619199	0.862354
	PGSC0003DMT400018840	PGSC0003DMT400018841	0.0455282	0.10134	0.449262
	PGSC0003DMT400023322	PGSC0003DMT400023321	0.0477969	0.0351099	1.36135
	PGSC0003DMT400034371	PGSC0003DMT400034372	0.0291851	0.0278897	1.04645
	PGSC0003DMT400034878	PGSC0003DMT400034879	0.0713325	0.0850769	0.838447
	PGSC0003DMT400037715	PGSC0003DMT400037716	0.00913427	0.0192164	0.475337
	PGSC0003DMT400045183	PGSC0003DMT400045182	0.349022	0.66194	0.527272
	PGSC0003DMT400047379	PGSC0003DMT400047446	0.0478188	0.223905	0.213567
	PGSC0003DMT400058425	PGSC0003DMT400058426	0.0176166	0.0218227	0.807264
	PGSC0003DMT400058426	PGSC0003DMT400058427	0.010038	0.0123278	0.814256
	PGSC0003DMT400065796	PGSC0003DMT400065797	0.0104091	0.027704	0.375725
	PGSC0003DMT400067321	PGSC0003DMT400067322	0.0630185	0.198024	0.318237
	PGSC0003DMT400067322	PGSC0003DMT400067318	0.0820506	0.236926	0.346313
	PGSC0003DMT400068797	PGSC0003DMT400068798	0.0103746	0.0140342	0.739238
	PGSC0003DMT400069644	PGSC0003DMT400069645	0.0461862	0.067747	0.681745
	PGSC0003DMT400072272	PGSC0003DMT400072271	0.181425	0.196607	0.922782
	PGSC0003DMT400078477	PGSC0003DMT400078474	0.135885	0.24284	0.559563
	PGSC0003DMT400088261	PGSC0003DMT400085006	0.151798	0.274969	0.552056
	PD
	Duplicate 1	Duplicate 2	Ka	Ks	Ka/Ks
	PGSC0003DMT400011743	PGSC0003DMT400011745	0.0598191	0.095635	0.625494
	PGSC0003DMT400021501	PGSC0003DMT400093355	0.445542	1.12309	0.396711
	PGSC0003DMT400051513	PGSC0003DMT400051510	0.0464461	0.134468	0.345406
	PGSC0003DMT400067318	PGSC0003DMT400039029	0.0955046	0.309325	0.308751
	PGSC0003DMT400070912	PGSC0003DMT400051513	0.0624923	0.25572	0.244378
	PGSC0003DMT400095287	PGSC0003DMT400086566	0.0966582	0.17632	0.548199
	PGSC0003DMT400097604	PGSC0003DMT400086165	0.0936676	0.213743	0.438226
	TRD
	Duplicate 1	Duplicate 2	Ka	Ks	Ka/Ks
	PGSC0003DMT400000932	PGSC0003DMT400012702	0.429883	1.73773	0.247381
	PGSC0003DMT400003796	PGSC0003DMT400003479	0.369334	2.83849	0.130116
	PGSC0003DMT400005085	PGSC0003DMT400009926	0.0266087	0.0345806	0.76947
	PGSC0003DMT400007336	PGSC0003DMT400003382	0.416184	3.20025	0.130047
	PGSC0003DMT400011167	PGSC0003DMT400018840	0.162664	0.671734	0.242155
	PGSC0003DMT400014983	PGSC0003DMT400057690	0.651513	2.4322	0.26787
	PGSC0003DMT400020635	PGSC0003DMT400064306	0.547291	2.68048	0.204176
	PGSC0003DMT400020979	PGSC0003DMT400009926	0.386953	0.927014	0.417419
	PGSC0003DMT400022009	PGSC0003DMT400022402	0.56196	2.31238	0.243022
	PGSC0003DMT400031607	PGSC0003DMT400034372	0.473241	2.63814	0.179384
	PGSC0003DMT400035941	PGSC0003DMT400012702	0.641947	1.87761	0.341895
	PGSC0003DMT400040462	PGSC0003DMT400012203	0.388633	2.19174	0.177317
	PGSC0003DMT400040774	PGSC0003DMT400047076	0.199418	1.33672	0.149184
	PGSC0003DMT400046600	PGSC0003DMT400094570	0.427698	1.86798	0.228963
	PGSC0003DMT400047415	PGSC0003DMT400079714	0.479396	1.62399	0.295196
	PGSC0003DMT400051682	PGSC0003DMT400044362	0.401642	1.9215	0.209025
	PGSC0003DMT400060168	PGSC0003DMT400044362	0.351662	1.61757	0.217401
	PGSC0003DMT400060236	PGSC0003DMT400023322	0.603598	3.7565	0.160681
	PGSC0003DMT400062437	PGSC0003DMT400003382	0.357029	4.18561	0.0852992
	PGSC0003DMT400062839	PGSC0003DMT400022402	0.69099	2.06661	0.334358
	PGSC0003DMT400063862	PGSC0003DMT400079714	0.361327	1.45702	0.24799
	PGSC0003DMT400066066	PGSC0003DMT400036086	0.629679	3.68282	0.170977
	PGSC0003DMT400069955	PGSC0003DMT400003479	0.320888	3.02812	0.105969
	PGSC0003DMT400070549	PGSC0003DMT400015155	0.27848	0.530209	0.525227
	PGSC0003DMT400077174	PGSC0003DMT400037080	0.294595	0.979473	0.300769
	PGSC0003DMT400085829	PGSC0003DMT400034372	0.452557	2.10969	0.214513
	PGSC0003DMT400087324	PGSC0003DMT400094570	0.50233	1.77434	0.283108
	PGSC0003DMT400093228	PGSC0003DMT400094570	0.273283	1.19068	0.229517
	DSD
	Duplicate 1	Duplicate 2	Ka	Ks	Ka/Ks
	PGSC0003DMT400000094	PGSC0003DMT400055763	0.113489	0.638833	0.17765
	PGSC0003DMT400000932	PGSC0003DMT400005085	0.358956	1.62063	0.221492
	PGSC0003DMT400001278	PGSC0003DMT400014383	0.404492	2.45879	0.164509
	PGSC0003DMT400003347	PGSC0003DMT400050287	0.311322	2.68314	0.116029
	PGSC0003DMT400003349	PGSC0003DMT400083076	0.255325	1.48709	0.171694
	PGSC0003DMT400003382	PGSC0003DMT400047446	0.328517	2.0187	0.162737
	PGSC0003DMT400003796	PGSC0003DMT400069955	0.174829	0.609262	0.286952
	PGSC0003DMT400005085	PGSC0003DMT400012702	0.437354	2.69068	0.162544
	PGSC0003DMT400007336	PGSC0003DMT400047446	0.225226	0.943146	0.238802
	PGSC0003DMT400007351	PGSC0003DMT400068798	0.0596779	0.151487	0.393947
	PGSC0003DMT400008569	PGSC0003DMT400095287	0.35489	1.35226	0.262442
	PGSC0003DMT400009926	PGSC0003DMT400012702	0.399938	2.97041	0.134641
	PGSC0003DMT400011167	PGSC0003DMT400018841	0.0994291	0.453496	0.21925
	PGSC0003DMT400011743	PGSC0003DMT400011750	0.0768768	0.244516	0.314403
	PGSC0003DMT400011745	PGSC0003DMT400022600	0.162728	1.16206	0.140034
	PGSC0003DMT400011748	PGSC0003DMT400022600	0.182987	1.0591	0.172775
	PGSC0003DMT400011750	PGSC0003DMT400022600	0.168024	0.958811	0.175242
	PGSC0003DMT400012702	PGSC0003DMT400048261	0.432006	2.43176	0.177652
	PGSC0003DMT400014382	PGSC0003DMT400001278	0.292584	1.60994	0.181736
	PGSC0003DMT400014383	PGSC0003DMT400037716	0.381867	2.36487	0.161475
	PGSC0003DMT400014983	PGSC0003DMT400031607	0.251702	1.09769	0.229301
	PGSC0003DMT400015155	PGSC0003DMT400058426	0.194497	0.502436	0.387108
	PGSC0003DMT400015156	PGSC0003DMT400058426	0.212479	0.51415	0.413262
	PGSC0003DMT400015803	PGSC0003DMT400034372	0.154922	0.67544	0.229365
	PGSC0003DMT400015804	PGSC0003DMT400080427	0.130983	2.09033	0.0626614
	PGSC0003DMT400016394	PGSC0003DMT400003382	0.549807	2.59738	0.211678
	PGSC0003DMT400017709	PGSC0003DMT400018995	0.348096	2.20662	0.157751
	PGSC0003DMT400017844	PGSC0003DMT400050287	0.360148	1.61746	0.222663
	PGSC0003DMT400018841	PGSC0003DMT400023321	0.300298	1.04695	0.286832
	PGSC0003DMT400018897	PGSC0003DMT400040774	0.497282	3.38759	0.146795
	PGSC0003DMT400020635	PGSC0003DMT400052395	0.71605	2.19597	0.326075
	PGSC0003DMT400020979	PGSC0003DMT400005085	0.419244	0.899269	0.466205
	PGSC0003DMT400021498	PGSC0003DMT400093355	0.317296	0.812681	0.390431
	PGSC0003DMT400021499	PGSC0003DMT400093355	0.407868	1.26995	0.321169
	PGSC0003DMT400021501	PGSC0003DMT400021498	0.382385	1.14913	0.332759
	PGSC0003DMT400021503	PGSC0003DMT400021498	0.390497	0.913415	0.427513
	PGSC0003DMT400022009	PGSC0003DMT400003382	0.59015	2.87576	0.205215
	PGSC0003DMT400022402	PGSC0003DMT400057690	0.521427	2.52639	0.206392
	PGSC0003DMT400022599	PGSC0003DMT400069841	0.185126	0.752624	0.245974
	PGSC0003DMT400022600	PGSC0003DMT400069841	0.186069	1.18717	0.156733
	PGSC0003DMT400029235	PGSC0003DMT400089342	0.292674	1.69955	0.172207
	PGSC0003DMT400029257	PGSC0003DMT400057690	0.172493	0.798051	0.216143
	PGSC0003DMT400031250	PGSC0003DMT400040462	0.333619	1.87524	0.177907
	PGSC0003DMT400031607	PGSC0003DMT400085829	0.304653	1.51857	0.200619
	PGSC0003DMT400034263	PGSC0003DMT400093355	0.20007	0.772363	0.259037
	PGSC0003DMT400034371	PGSC0003DMT400080427	0.5822	1.40043	0.41573
	PGSC0003DMT400034372	PGSC0003DMT400080427	0.347529	1.44597	0.240343
	PGSC0003DMT400034878	PGSC0003DMT400042007	0.191127	0.605561	0.315619
	PGSC0003DMT400034879	PGSC0003DMT400042007	0.204172	0.627917	0.325159
	PGSC0003DMT400034881	PGSC0003DMT400042007	0.40234	0.895796	0.449142
	PGSC0003DMT400035748	PGSC0003DMT400067321	0.296266	0.992482	0.29851
	PGSC0003DMT400035941	PGSC0003DMT400000932	0.595551	1.28279	0.464261
	PGSC0003DMT400036281	PGSC0003DMT400034372	0.733727	1.82197	0.40271
	PGSC0003DMT400036286	PGSC0003DMT400060236	0.486648	1.04286	0.466646
	PGSC0003DMT400037716	PGSC0003DMT400069841	0.445943	1.49302	0.298685
	PGSC0003DMT400039029	PGSC0003DMT400067321	0.0802006	0.286777	0.279662
	PGSC0003DMT400040462	PGSC0003DMT400003382	0.578508	2.28205	0.253504
	PGSC0003DMT400040774	PGSC0003DMT400046645	0.552369	2.42409	0.227866
	PGSC0003DMT400042007	PGSC0003DMT400044362	0.211202	0.87014	0.242722
	PGSC0003DMT400045182	PGSC0003DMT400016394	0.427739	1.55412	0.275229
	PGSC0003DMT400045183	PGSC0003DMT400016394	0.53487	1.89349	0.282479
	PGSC0003DMT400046600	PGSC0003DMT400087324	0.234185	1.17216	0.19979
	PGSC0003DMT400047076	PGSC0003DMT400069644	0.516173	4.03492	0.127926
	PGSC0003DMT400047219	PGSC0003DMT400068481	0.1463	0.751361	0.194713
	PGSC0003DMT400047379	PGSC0003DMT400062437	0.276523	1.33838	0.206609
	PGSC0003DMT400047415	PGSC0003DMT400072258	0.44438	0.969625	0.458301
	PGSC0003DMT400047446	PGSC0003DMT400062437	0.271753	1.46709	0.185232
	PGSC0003DMT400047825	PGSC0003DMT400046600	0.601893	1.90549	0.315873
	PGSC0003DMT400050729	PGSC0003DMT400065797	0.265079	0.301704	0.878605
	PGSC0003DMT400050731	PGSC0003DMT400065797	0.169373	0.359249	0.471463
	PGSC0003DMT400050732	PGSC0003DMT400065797	0.126917	0.232025	0.546995
	PGSC0003DMT400051510	PGSC0003DMT400070912	0.087239	0.228393	0.381969
	PGSC0003DMT400051513	PGSC0003DMT400093355	0.397105	1.56004	0.254548
	PGSC0003DMT400051682	PGSC0003DMT400060168	0.406945	1.29872	0.313344
	PGSC0003DMT400052395	PGSC0003DMT400069921	0.353835	3.28027	0.107867
	PGSC0003DMT400057690	PGSC0003DMT400068481	0.30436	1.83962	0.165447
	PGSC0003DMT400058427	PGSC0003DMT400015156	0.262109	0.563342	0.465274
	PGSC0003DMT400060236	PGSC0003DMT400023321	0.402646	1.96281	0.205137
	PGSC0003DMT400060594	PGSC0003DMT400040462	0.332488	0.956141	0.34774
	PGSC0003DMT400062839	PGSC0003DMT400022009	0.455579	1.57159	0.289883
	PGSC0003DMT400063862	PGSC0003DMT400072258	0.496982	1.73528	0.286398
	PGSC0003DMT400065796	PGSC0003DMT400068798	0.235515	0.730865	0.322241
	PGSC0003DMT400065797	PGSC0003DMT400068798	0.220532	0.666894	0.330686
	PGSC0003DMT400066066	PGSC0003DMT400047446	0.655308	3.11316	0.210496
	PGSC0003DMT400066981	PGSC0003DMT400066066	0.34351	0.897094	0.382914
	PGSC0003DMT400067318	PGSC0003DMT400067321	0.0706041	0.300864	0.234671
	PGSC0003DMT400069645	PGSC0003DMT400046645	0.131136	0.599225	0.218844
	PGSC0003DMT400069921	PGSC0003DMT400064306	0.708471	3.34366	0.211885
	PGSC0003DMT400070549	PGSC0003DMT400058426	0.32543	0.576296	0.564692
	PGSC0003DMT400070912	PGSC0003DMT400093355	0.443346	1.25931	0.352053
	PGSC0003DMT400072257	PGSC0003DMT400047415	0.487268	1.38919	0.350756
	PGSC0003DMT400072258	PGSC0003DMT400079714	0.416503	1.64792	0.252745
	PGSC0003DMT400072271	PGSC0003DMT400050287	0.213884	1.90423	0.112321
	PGSC0003DMT400078474	PGSC0003DMT400034372	0.353315	1.58728	0.222592
	PGSC0003DMT400078476	PGSC0003DMT400078477	0.32505	0.553506	0.587256
	PGSC0003DMT400078477	PGSC0003DMT400080427	0.396989	1.69797	0.233801
	PGSC0003DMT400085006	PGSC0003DMT400095287	0.184433	0.242849	0.759456
	PGSC0003DMT400085829	PGSC0003DMT400015803	0.39939	2.48201	0.160914
	PGSC0003DMT400086165	PGSC0003DMT400097096	0.181469	0.452317	0.401199
	PGSC0003DMT400087324	PGSC0003DMT400093228	0.563398	1.39445	0.404027
	PGSC0003DMT400088261	PGSC0003DMT400095287	0.168175	0.32128	0.523453
	PGSC0003DMT400091939	PGSC0003DMT400095287	0.367594	0.629151	0.58427
	PGSC0003DMT400093228	PGSC0003DMT400023012	0.672666	2.15539	0.312086
	PGSC0003DMT400094570	PGSC0003DMT400023012	0.779088	2.3989	0.324768
	PGSC0003DMT400097096	PGSC0003DMT400097604	0.170051	0.476531	0.356853
	PGSC0003DMT400097604	PGSC0003DMT400067321	0.56936	1.98662	0.286597
Solanum melongena	WGD
	Duplicate 1	Duplicate 2	Ka	Ks	Ka/Ks
	Smechr0101505.1	Smechr0500064.1	0.127185	0.628132	0.202481
	Smechr0103881.1	Smechr0602688.1	0.225193	0.477019	0.472083
	Smechr0102225.1	Smechr0600048.1	0.174213	1.37705	0.126511
	Smechr0100093.1	Smechr1200335.1	0.120087	0.90272	0.133028
	Smechr0201111.1	Smechr0203058.1	0.172923	1.10036	0.157151
	Smechr0201071.1	Smechr0202939.1	0.220082	1.00623	0.21872
	Smechr0202939.1	Smechr0303069.1	0.342931	2.01661	0.170053
	Smechr0201071.1	Smechr0303069.1	0.387518	1.95202	0.198522
	Smechr0202557.1	Smechr0402070.1	0.422183	2.38151	0.177275
	Smechr0201820.1	Smechr0400494.1	0.180808	0.967418	0.186897
	Smechr0202641.1	Smechr0402203.1	0.127568	2.2869	0.0557823
	Smechr0202065.1	Smechr0400076.1	0.237332	1.01034	0.234903
	Smechr0201071.1	Smechr0602425.1	0.380755	1.94224	0.196039
	Smechr0202939.1	Smechr0602425.1	0.293489	2.12806	0.137914
	Smechr0201820.1	Smechr0701996.1	0.253554	2.67298	0.0948584
	Smechr0303069.1	Smechr0602425.1	0.200069	1.00952	0.198183
	Smechr0302703.1	Smechr0602508.1	0.195585	0.483158	0.404805
	Smechr0300028.1	Smechr0902355.1	0.249748	0.961736	0.259685
	Smechr0400423.1	Smechr0701996.1	0.149272	0.896772	0.166455
	Smechr0500373.1	Smechr0502675.1	0.373141	0.769201	0.485102
	Smechr0500389.1	Smechr0902440.1	0.224416	0.892448	0.251461
	Smechr0500580.1	Smechr0902355.1	0.306284	3.73513	0.0820008
	Smechr0500604.1	Smechr1100480.1	0.180462	0.912597	0.197745
	Smechr0601485.1	Smechr0902355.1	0.223323	1.33611	0.167144
	Smechr0601175.1	Smechr1001492.1	0.364978	1.37139	0.266136
	Smechr0602949.1	Smechr1001684.1	0.310441	2.91939	0.106337
	Smechr0602804.1	Smechr1201834.1	0.354566	0.914495	0.387718
	Smechr0701894.1	Smechr1000243.1	0.274122	0.980735	0.279507
	Smechr0800147.1	Smechr0802535.1	0.266616	1.17405	0.227091
	Smechr0900206.1	Smechr1201834.1	0.368334	1.31618	0.27985
	Smechr1001579.1	Smechr1101773.1	0.347134	0.807028	0.430138
	Smechr1100144.1	Smechr1102604.1	0.276307	1.1277	0.245018
	Smechr1102343.1	SmeSca00696.1	0.018799	0.0300943	0.624671
	TD
	Duplicate 1	Duplicate 2	Ka	Ks	Ka/Ks
	Smechr0402204.1	Smechr0402205.1	0.0405416	0.0485546	0.834969
	Smechr0600403.1	Smechr0600404.1	0.105706	0.357017	0.29608
	Smechr0700237.1	Smechr0700238.1	0.0389828	0.164988	0.236277
	Smechr0701984.1	Smechr0701985.1	0.117136	0.363325	0.322399
	Smechr0701988.1	Smechr0701989.1	0.230401	0.483158	0.476865
	Smechr1002087.1	Smechr1002088.1	0.0384249	0.120363	0.319242
	Smechr1002213.1	Smechr1002214.1	0.21747	0.636013	0.341927
	Smechr1100959.1	Smechr1100960.1	0.00952312	0.0151972	0.626637
	PD
	Duplicate 1	Duplicate 2	Ka	Ks	Ka/Ks
	Smechr0102558.1	Smechr0102560.1	0.580213	1.5308	0.379026
	Smechr0600048.1	Smechr0600051.1	0.0170462	0.042331	0.402688
	Smechr0600049.1	Smechr0600051.1	0.651394	1.08436	0.600719
	Smechr0801956.1	Smechr0801963.1	0.307129	0.84636	0.362882
	TRD
	Duplicate 1	Duplicate 2	Ka	Ks	Ka/Ks
	SmeSca00075.1	Smechr1200335.1	0.584466	1.27792	0.457356
	SmeSca00628.1	SmeSca00696.1	0.0274735	0.0262322	1.04732
	SmeSca00639.1	SmeSca00696.1	0.0813398	0.0384854	2.11352
	SmeSca00657.1	Smechr0201820.1	0.668999	1.83176	0.365222
	Smechr0101985.1	Smechr0602508.1	0.577612	4.25808	0.135651
	Smechr0102895.1	Smechr0500373.1	0.205689	1.38788	0.148204
	Smechr0200098.1	SmeSca00696.1	0.175494	0.834684	0.210251
	Smechr0202838.1	Smechr0500389.1	0.373443	2.68764	0.138948
	Smechr0203128.1	Smechr1100144.1	0.45012	3.7132	0.121221
	Smechr0300716.1	SmeSca00696.1	0.219122	0.320547	0.683587
	Smechr0400108.1	Smechr0201820.1	0.554456	2.98831	0.185541
	Smechr0401889.1	Smechr0202922.1	0.526838	2.68052	0.196543
	Smechr0402277.1	Smechr0202641.1	0.478084	2.66544	0.179364
	Smechr0500192.1	Smechr0400423.1	0.459948	1.74891	0.262991
	Smechr0500306.1	Smechr0602949.1	0.395478	2.63217	0.150247
	Smechr0500499.1	Smechr0600048.1	0.362945	1.73064	0.209718
	Smechr0501231.1	Smechr0202922.1	0.533981	3.69509	0.144511
	Smechr0502011.1	Smechr0600048.1	0.097755	0.485815	0.201219
	Smechr0502482.1	Smechr0802535.1	0.31362	2.00303	0.156573
	Smechr0502676.1	Smechr0500373.1	0.270726	1.00145	0.270335
	Smechr0600725.1	Smechr0602804.1	0.253303	0.858885	0.294921
	Smechr0602006.1	Smechr0100093.1	0.351507	2.37914	0.147746
	Smechr0700036.1	Smechr0402070.1	0.429275	1.64394	0.261125
	Smechr0800233.1	Smechr0802535.1	0.436702	1.72056	0.253814
	Smechr0802222.1	Smechr1100144.1	0.364534	2.04065	0.178636
	Smechr0802409.1	Smechr0400076.1	0.442166	1.87065	0.23637
	Smechr0900267.1	Smechr0500604.1	0.626758	2.10999	0.297043
	Smechr0900427.1	Smechr0201071.1	0.851147	3.36076	0.25326
	Smechr0900625.1	Smechr1001684.1	0.132028	0.896622	0.14725
	Smechr1000109.1	Smechr0500373.1	0.477637	1.47839	0.323079
	Smechr1001384.1	Smechr0602949.1	0.417731	1.598	0.261409
	Smechr1002638.1	Smechr0303069.1	0.352822	2.16886	0.162676
	Smechr1102368.1	SmeSca00696.1	0.0247154	0.0250807	0.985434
	Smechr1102369.1	SmeSca00696.1	0.250438	0.350281	0.714962
	Smechr1200152.1	Smechr0402070.1	0.413928	1.4004	0.295579
	Smechr1201370.1	Smechr0602508.1	0.553884	2.03475	0.272212
	DSD
	Duplicate 1	Duplicate 2	Ka	Ks	Ka/Ks
	SmeSca00657.1	Smechr0400108.1	0.529049	1.2626	0.419016
	SmeSca00696.1	Smechr1102345.1	0.0187723	0.055353	0.339138
	Smechr0100850.1	Smechr0602508.1	0.505533	2.49739	0.202424
	Smechr0101692.1	Smechr1000243.1	0.616641	2.41598	0.255234
	Smechr0101985.1	Smechr1201370.1	0.321439	2.2795	0.141013
	Smechr0102225.1	Smechr0600051.1	0.425118	1.92547	0.220786
	Smechr0102330.1	Smechr0102558.1	0.100446	0.203214	0.494288
	Smechr0102558.1	Smechr0103234.1	0.134354	0.16349	0.821787
	Smechr0102895.1	Smechr0502676.1	0.243932	1.13791	0.21437
	Smechr0103335.1	Smechr0102558.1	0.191343	0.253487	0.754841
	Smechr0103595.1	Smechr1002088.1	0.291364	2.01922	0.144295
	Smechr0104246.1	Smechr0201820.1	0.637889	2.30192	0.277112
	Smechr0200098.1	Smechr0303402.1	0.346908	3.12815	0.110899
	Smechr0201071.1	Smechr1002638.1	0.414561	1.60581	0.258164
	Smechr0201820.1	Smechr0400423.1	0.272159	2.00688	0.135613
	Smechr0202065.1	Smechr0602508.1	0.517494	2.2849	0.226484
	Smechr0202557.1	Smechr0900206.1	0.455716	6.57923	0.0692659
	Smechr0202641.1	Smechr0402205.1	0.285114	3.58765	0.079471
	Smechr0202939.1	Smechr1002638.1	0.364677	1.63553	0.222972
	Smechr0203058.1	Smechr1000109.1	0.354914	2.31598	0.153246
	Smechr0300028.1	Smechr0601485.1	0.265408	0.99976	0.265472
	Smechr0301005.1	Smechr1102604.1	0.403622	2.33144	0.173121
	Smechr0302008.1	Smechr0100850.1	0.61305	2.43778	0.251479
	Smechr0302483.1	Smechr1200811.1	0.251955	1.05192	0.239519
	Smechr0303605.1	Smechr0400076.1	0.451135	1.98189	0.227628
	Smechr0400423.1	Smechr0400494.1	0.276944	1.90906	0.145068
	Smechr0400494.1	Smechr0701996.1	0.260247	2.88784	0.0901182
	Smechr0401533.1	Smechr1200811.1	0.394149	3.23993	0.121653
	Smechr0401889.1	Smechr1100960.1	0.325973	1.59049	0.204951
	Smechr0402070.1	Smechr0602804.1	0.414612	2.29093	0.18098
	Smechr0402204.1	Smechr0202641.1	0.410257	2.61871	0.156664
	Smechr0402205.1	Smechr0502313.1	0.440148	1.21243	0.36303
	Smechr0500192.1	Smechr1100960.1	0.203956	0.728887	0.279818
	Smechr0500306.1	Smechr1001384.1	0.216502	0.977516	0.221482
	Smechr0500389.1	Smechr1000109.1	0.432555	1.75219	0.246865
	Smechr0500499.1	Smechr0600051.1	0.504799	1.51503	0.333195
	Smechr0500580.1	Smechr0601485.1	0.364604	3.13631	0.116253
	Smechr0501231.1	Smechr0201820.1	0.620282	3.51093	0.176672
	Smechr0501995.1	Smechr0104246.1	0.454221	2.81598	0.161301
	Smechr0502011.1	Smechr0600051.1	0.222674	0.68077	0.327091
	Smechr0502482.1	Smechr0800233.1	0.295522	1.74755	0.169106
	Smechr0502675.1	Smechr0102895.1	0.324274	1.58148	0.205045
	Smechr0502676.1	Smechr1000109.1	0.41443	1.31988	0.31399
	Smechr0600048.1	Smechr0802535.1	0.374663	1.76627	0.21212
	Smechr0600051.1	Smechr0802535.1	0.471633	1.74501	0.270275
	Smechr0600403.1	Smechr1201463.1	0.171774	0.704511	0.243821
	Smechr0600404.1	Smechr1201463.1	0.193519	0.632887	0.305772
	Smechr0600725.1	Smechr1201834.1	0.267204	1.00095	0.26695
	Smechr0601175.1	Smechr0201820.1	0.578317	2.53535	0.228101
	Smechr0601485.1	Smechr0603131.1	0.401734	1.47717	0.271961
	Smechr0602425.1	Smechr1002638.1	0.36905	1.79289	0.205841
	Smechr0602491.1	Smechr0901072.1	0.559816	1.93131	0.289864
	Smechr0602508.1	Smechr0400076.1	0.589348	2.12491	0.277352
	Smechr0602804.1	Smechr0900206.1	0.411489	1.12279	0.366486
	Smechr0602867.1	Smechr1201463.1	0.216814	0.594112	0.364939
	Smechr0602949.1	Smechr0900625.1	0.322624	3.39413	0.0950536
	Smechr0602955.1	Smechr0901072.1	0.325089	1.10644	0.293815
	Smechr0700036.1	Smechr0202557.1	0.439365	3.13566	0.140119
	Smechr0701894.1	Smechr0201820.1	0.733985	3.92697	0.186909
	Smechr0701915.1	Smechr0802535.1	0.786532	2.16393	0.363473
	Smechr0701984.1	Smechr0701987.1	0.0260419	0.111596	0.233358
	Smechr0701985.1	Smechr0701987.1	0.134856	0.410928	0.328173
	Smechr0701987.1	Smechr0500580.1	0.488136	2.02806	0.240691
	Smechr0701988.1	Smechr0500580.1	0.354388	1.49633	0.236839
	Smechr0701989.1	Smechr0500580.1	0.49029	1.48472	0.330225
	Smechr0701996.1	Smechr0202922.1	0.556872	2.57612	0.216167
	Smechr0800147.1	Smechr0800233.1	0.438448	1.52239	0.287999
	Smechr0801956.1	Smechr0401889.1	0.373202	1.52603	0.244558
	Smechr0801963.1	Smechr0401889.1	0.389022	1.54675	0.25151
	Smechr0802222.1	Smechr1102604.1	0.407521	1.79009	0.227654
	Smechr0802535.1	Smechr0100093.1	0.479207	2.15336	0.22254
	Smechr0900187.1	Smechr1002489.1	0.177638	0.852158	0.208457
	Smechr0900267.1	Smechr0200098.1	0.772366	2.34079	0.329959
	Smechr0900427.1	Smechr0202939.1	0.718751	2.78878	0.25773
	Smechr0900625.1	Smechr1001384.1	0.381557	4.72809	0.0807
	Smechr0902440.1	Smechr1000109.1	0.500097	2.09684	0.238501
	Smechr1001384.1	Smechr1001684.1	0.378548	1.64144	0.23062
	Smechr1001492.1	Smechr0601485.1	0.571605	1.93827	0.294904
	Smechr1001579.1	Smechr0802331.1	0.793258	2.7631	0.287089
	Smechr1001611.1	Smechr1002213.1	0.178577	0.701967	0.254395
	Smechr1002055.1	Smechr1002653.1	0.390419	1.75802	0.222079
	Smechr1002087.1	Smechr1101812.1	0.255307	1.11125	0.229749
	Smechr1002088.1	Smechr1101812.1	0.267207	1.0426	0.256289
	Smechr1002214.1	Smechr0802535.1	0.48256	2.32164	0.207853
	Smechr1002489.1	Smechr1201463.1	0.525671	2.79912	0.187799
	Smechr1100959.1	Smechr0401889.1	0.396324	1.38026	0.287136
	Smechr1102347.1	SmeSca00696.1	0.0232727	0.05597	0.415807
	Smechr1102369.1	Smechr0200098.1	0.459474	1.45006	0.316866
	Smechr1200335.1	Smechr0201820.1	0.500649	1.87226	0.267404
	Smechr1201463.1	Smechr1000109.1	0.387475	1.57317	0.246302
