# Supplementary material for: Genome-Wide Comparative Analysis of the R2R3-MYB Gene Family in Five Solanaceae Species and Identification of Members Regulating Carotenoid Biosynthesis in Wolfberry
Source: Int J Mol Sci. 2022 Feb 18;23(4):2259. doi: 10.3390/ijms23042259 (PMC8875911; doi:10.3390/ijms23042259)
Supplement: Supplementary file 1 [file ijms-23-02259-s001.zip › Supplementary/Table Supplementary/Table S7 FPKM value of 45 R2R3-MYB genes in RF five fruit development.xlsx]

## Sheet: Table S7
Table S7 FPKM value of 45 R2R3-MYB genes in RF five fruit development
Gene ID	S1	S2	S3	S4	S5
Lba01g00977	1.35315	2.13835	5.51069	1.05989	1.79909
Lba01g01823	37.2711	45.5164	18.4755	26.3296	27.2516
Lba01g02278	20.6174	24.3943	44.3375	53.7106	56.429
Lba01g02549	9.13755	7.58156	7.31956	7.52046	6.93196
Lba01g02557	2.42406	3.69468	2.68801	2.6157	2.15512
Lba01g02838	83.0907	69.1972	42.0645	38.3297	43.4704
Lba02g00027	24.3836	16.9647	17.8488	18.882	21.4978
Lba02g01219	5.00037	5.40375	11.6035	20.2949	19.1406
Lba02g01482	8.97381	9.57589	20.6962	24.9963	29.0369
Lba02g02412	388.282	400.473	31.6714	40.4952	32.1095
Lba02g02504	180.714	41.4035	0.336359	3.25421	0.937333
Lba03g00572	258.813	288.019	11.7823	9.60583	8.98064
Lba03g00744	23.3432	14.4175	9.11647	9.62956	10.9987
Lba03g00812	62.5174	64.0119	16.6457	11.7017	17.4806
Lba03g02818	44.9958	46.1257	25.0852	18.4029	15.375
Lba04g02563	0.0457811	0.344102	2.46131	7.29113	5.96009
Lba05g00371	0	0	13.9117	58.071	21.8856
Lba05g00389	0.467434	0.520214	15.1841	23.4405	24.3765
Lba05g00433	15.5674	14.658	19.499	23.1534	29.197
Lba05g00795	27.9303	25.9597	18.8333	10.4882	13.0336
Lba05g01910	34.0579	55.0669	66.376	111.895	136.865
Lba06g00644	13.1079	23.8104	25.6693	23.4537	33.276
Lba06g02273	5.49714	4.61818	2.84969	7.20615	7.26195
Lba06g02638	38.5143	37.4591	10.9486	15.3339	20.6812
Lba07g00856	3.70084	3.58727	2.7386	3.51665	3.42911
Lba07g01258	20.9244	15.0914	7.40883	9.06731	10.1394
Lba07g01631	28.8052	97.1897	1.64023	0.981009	1.91079
Lba08g01154	40.0728	46.0754	1.91778	3.15699	3.47559
Lba08g01691	3.5599	3.91671	6.80652	7.34241	8.03129
Lba09g00379	39.9103	32.6218	2.69761	4.47319	5.1282
Lba10g00206	6.51945	2.42691	1.02879	1.94262	2.27125
Lba11g00019	2.04895	5.02206	3.88444	1.15077	2.40313
Lba11g00940	70.9607	21.8541	0.086811	1.71317	0.973083
Lba11g01011	0.532833	1.31794	0.435491	1.59355	1.00755
Lba11g01830	29.0674	34.048	71.9763	86.1549	107.066
Lba12g02368	346.998	192.966	114.378	180.156	204.957
Lba12g02802	0.433386	1.34957	4.10843	2.43543	4.90863
Lba01g01164	65.1746	99.4292	53.7147	48.4001	58.6285
Lba01g01701	13.798	13.7741	7.1855	8.61843	8.85029
Lba01g02556	4.38458	5.04203	5.01773	6.58223	3.86373
Lba02g00662	10.2613	9.04941	10.9633	9.65489	9.56382
Lba03g02464	33.2836	24.4462	27.7799	35.1717	32.3677
Lba05g00160	58.8406	52.8731	56.5705	100.798	98.3425
Lba06g00442	2.05727	5.93792	12.5381	16.2139	16.0274
Lba12g00046	81.0856	90.668	36.3582	47.4287	47.3676
