# Supplementary material for: Genome-Wide Comparative Analysis of the R2R3-MYB Gene Family in Five Solanaceae Species and Identification of Members Regulating Carotenoid Biosynthesis in Wolfberry
Source: Int J Mol Sci. 2022 Feb 18;23(4):2259. doi: 10.3390/ijms23042259 (PMC8875911; doi:10.3390/ijms23042259)
Supplement: Supplementary file 1 [file ijms-23-02259-s001.zip › Supplementary/Table Supplementary/Table S8 FPKM value of 15 carotenoid-biosynthetic genes in RF fruit five development.xlsx]

## Sheet: Table S8
Table S8 FPKM value of 15 carotenoid-biosynthetic genes in RF fruit five development
Gene name	S1	S2	S3	S4	S5
PSY1	16.837	9.52549	608.705	771.228	742.691
PSY2	38.4919	27.1923	8.01671	6.01527	6.94387
PDS	15.7448	26.2593	1142.56	1475.47	1478.58
ZDS	44.7441	57.3779	1045.53	1211.57	1072.41
ZISO	16.3984	23.3521	188.503	204.004	190.734
CRTISO	18.8318	23.4082	106.176	84.0193	65.9808
LCYB	13.8939	22.6066	58.522	52.5115	45.4327
LCYE	18.3216	8.56892	7.87768	9.07197	8.84645
BCH1	9.73203	6.28154	2523.11	4362.59	3730.92
BCH2	71.7426	77.0253	34.3689	25.7158	21.0117
CYP97A	19.9873	23.5497	306.78	439.061	353.624
CYP97C	20.6341	18.0814	21.9027	17.0626	13.2091
ZEP1	18.5109	26.1195	6.59	5.8811	4.7405
ZEP2	5.38926	6.44673	3.02652	3.18283	2.98039
VDE	27.7892	35.7422	25.5535	18.0327	14.1706
