# Supplementary material for: Genome-Wide Comparative Analysis of the R2R3-MYB Gene Family in Five Solanaceae Species and Identification of Members Regulating Carotenoid Biosynthesis in Wolfberry
Source: Int J Mol Sci. 2022 Feb 18;23(4):2259. doi: 10.3390/ijms23042259 (PMC8875911; doi:10.3390/ijms23042259)
Supplement: Supplementary file 1 [file ijms-23-02259-s001.zip › Supplementary/Table Supplementary/Table S9 The significant pearson's correlation coefficient of R2R3-MYB genes and carotenoids biosynthesis genes.xlsx]

## Sheet: Table S9
Table S9 The significant pearson's correlation coefficient of R2R3-MYB genes and carotenoids biosynthesis genes
LbaR2R3-MYB genes	Gene2	Pearson’s correlation coefficients (PCCs)	p_value
Lba03g00812	ZDS	-0.999	4.07e-05
Lba03g00812	ZISO	-0.999	6.75e-05
Lba01g02838	PSY2	0.997	0.000183543
Lba03g02818	BCH2	0.997	0.000174468
Lba02g02412	ZISO	-0.996	0.000338508
Lba03g02818	PDS	-0.996	0.000330953
Lba03g00572	ZISO	-0.994	0.00062261
Lba05g00795	BCH1	-0.993	0.000741602
Lba06g02638	CRTISO	-0.993	0.000667604
Lba03g02818	PSY1	-0.992	0.000831574
Lba01g02278	PDS	0.992	0.000882423
Lba02g02412	ZDS	-0.992	0.000916874
Lba05g00389	PDS	0.992	0.000858409
Lba08g01691	PDS	0.991	0.000942867
Lba03g00572	ZDS	-0.991	0.000964131
Lba06g02638	LCYB	-0.991	0.00100987
Lba03g00812	PSY1	-0.991	0.00107431
Lba05g00389	BCH1	0.991	0.00110267
Lba08g01154	ZISO	-0.99	0.00126546
Lba08g01691	BCH2	-0.99	0.00125457
Lba08g01154	ZEP2	0.989	0.00136084
Lba09g00379	ZISO	-0.989	0.00146853
Lba05g00389	BCH2	-0.988	0.00164462
Lba05g00389	PSY1	0.987	0.00169787
Lba08g01154	ZDS	-0.987	0.00174526
Lba09g00379	PSY2	0.987	0.00168481
Lba08g01691	PSY1	0.987	0.00178551
Lba01g02278	PSY1	0.986	0.00188935
Lba03g00572	PSY1	-0.986	0.00194027
Lba02g01219	BCH1	0.985	0.00212004
Lba03g00572	ZEP2	0.986	0.00207411
Lba02g02412	PSY1	-0.985	0.00218646
Lba03g00812	PDS	-0.985	0.00216492
Lba03g00572	BCH2	0.985	0.00226377
Lba03g00812	CYP97A	-0.984	0.0023991
Lba01g02278	BCH2	-0.984	0.0024663
Lba02g01482	BCH2	-0.984	0.00245943
Lba01g01701	LCYB	-0.982	0.00281954
Lba01g02278	BCH1	0.982	0.0029329
Lba02g01482	PDS	0.982	0.00297507
Lba02g02412	BCH2	0.981	0.003042
Lba03g00572	PDS	-0.982	0.00298264
Lba09g00379	ZDS	-0.981	0.00304185
Lba10g00206	LCYE	0.981	0.00303766
Lba02g02412	PDS	-0.981	0.0031346
Lba09g00379	LCYB	-0.981	0.00313488
Lba06g00442	PSY2	-0.981	0.00325457
Lba03g02818	BCH1	-0.98	0.00342439
Lba12g00046	ZEP2	0.98	0.00348773
Lba03g00812	BCH2	0.979	0.00358655
Lba08g01154	PSY1	-0.979	0.00362901
Lba01g01701	CRTISO	-0.979	0.00361304
Lba08g01154	BCH2	0.978	0.00387238
Lba08g01154	ZEP1	0.977	0.0040968
Lba02g02412	ZEP2	0.977	0.00416647
Lba05g00389	CYP97A	0.977	0.00430379
Lba05g00795	CYP97A	-0.977	0.00430471
Lba08g01691	ZISO	0.976	0.00455031
Lba06g00442	PDS	0.976	0.00457304
Lba03g00572	ZEP1	0.975	0.00480896
Lba01g02838	ZISO	-0.974	0.00510216
Lba02g01482	PSY1	0.974	0.00512719
Lba03g02818	ZDS	-0.974	0.00508643
Lba07g01258	LCYB	-0.973	0.0053175
Lba08g01154	PDS	-0.973	0.00525246
Lba03g02818	ZISO	-0.973	0.00542885
Lba03g02818	CYP97A	-0.973	0.00543821
Lba08g01691	ZDS	0.972	0.00560608
Lba01g02278	CYP97A	0.972	0.00575055
Lba06g00442	PSY1	0.971	0.00582977
Lba07g01258	PSY2	0.971	0.00587537
Lba04g02563	BCH1	0.971	0.00604034
Lba11g01830	BCH2	-0.97	0.00613889
Lba01g01701	ZISO	-0.97	0.00610873
Lba01g02838	LCYB	-0.97	0.00621828
Lba02g02504	LCYE	0.97	0.00616142
Lba01g02838	ZDS	-0.97	0.00630894
Lba03g00812	ZEP2	0.969	0.00662108
Lba06g00442	BCH1	0.969	0.00660716
Lba03g00572	CYP97A	-0.968	0.00684824
Lba05g00795	PDS	-0.968	0.00677671
Lba09g00379	PSY1	-0.967	0.00702908
Lba01g02278	ZDS	0.967	0.00711497
Lba11g01830	PDS	0.967	0.00731392
Lba01g02278	ZISO	0.966	0.00739969
Lba06g00442	CYP97A	0.966	0.00745353
Lba05g00389	ZDS	0.965	0.00772474
Lba02g02412	CYP97A	-0.965	0.00775679
Lba05g00795	PSY1	-0.965	0.00797063
Lba02g01482	BCH1	0.964	0.0081938
Lba09g00379	PDS	-0.964	0.00829601
Lba08g01691	BCH1	0.963	0.00838716
Lba02g02412	ZEP1	0.962	0.00869618
Lba01g01701	ZDS	-0.962	0.00897622
Lba03g00812	BCH1	-0.961	0.00922343
Lba08g01691	CYP97A	0.961	0.00922627
Lba06g00442	ZISO	0.961	0.00923872
Lba05g00389	ZISO	0.961	0.0092663
Lba06g00442	ZDS	0.961	0.00927567
Lba08g01154	CYP97A	-0.96	0.00941225
Lba06g02638	ZISO	-0.959	0.00975413
Lba08g01691	PSY2	-0.959	0.00983792
Lba12g00046	ZEP1	0.959	0.00983709
Lba12g00046	ZISO	-0.958	0.0101166
Lba03g00812	ZEP1	0.957	0.0106069
Lba12g00046	CRTISO	-0.957	0.0106107
Lba02g01219	PDS	0.957	0.0107913
Lba01g02838	PSY1	-0.956	0.010905
Lba02g01219	CYP97A	0.956	0.0110039
Lba11g01830	PSY1	0.956	0.0110149
Lba01g02838	CYP97A	-0.955	0.0112395
Lba03g00812	PSY2	0.955	0.0112345
Lba03g00812	LCYB	-0.955	0.0114564
Lba02g02412	PSY2	0.954	0.0116661
Lba02g02412	LCYB	-0.954	0.0117364
Lba01g02278	PSY2	-0.954	0.0117814
Lba06g02638	ZDS	-0.954	0.0117956
Lba01g02838	PDS	-0.953	0.0119938
Lba06g00442	BCH2	-0.953	0.0119878
Lba09g00379	CYP97A	-0.952	0.012396
Lba01g01701	ZEP2	0.952	0.0125333
Lba12g00046	ZDS	-0.952	0.0126204
Lba03g02818	ZEP1	0.952	0.012693
Lba11g00940	LCYE	0.95	0.0132423
Lba02g01219	PSY1	0.95	0.0133308
Lba09g00379	BCH2	0.95	0.0132556
Lba03g02818	ZEP2	0.949	0.0136526
Lba01g02549	LCYE	0.948	0.0140965
Lba05g00795	BCH2	0.947	0.0143827
Lba03g00744	PSY2	0.947	0.0144986
Lba02g01482	ZISO	0.947	0.0146298
Lba01g01823	ZEP2	0.946	0.0148311
Lba02g01482	ZDS	0.946	0.0150303
Lba02g01482	CYP97A	0.946	0.0149763
Lba03g00572	BCH1	-0.946	0.0150053
Lba12g00046	LCYB	-0.946	0.0149564
Lba05g00795	ZDS	-0.945	0.0152311
Lba11g01830	BCH1	0.944	0.0157118
Lba02g01219	BCH2	-0.944	0.0157919
Lba08g01154	LCYB	-0.944	0.015856
Lba11g00940	PSY2	0.943	0.0163317
Lba03g00572	LCYB	-0.943	0.0164056
Lba12g02368	LCYE	0.942	0.0164239
Lba07g01631	ZEP1	0.942	0.0166275
Lba05g00433	VDE	-0.942	0.0247294
Lba02g02412	BCH1	-0.941	0.0169032
Lba03g00572	PSY2	0.94	0.0176029
Lba09g00379	CRTISO	-0.94	0.0175731
Lba01g01823	CRTISO	-0.939	0.0178126
Lba03g00744	LCYE	0.937	0.0187726
Lba04g02563	CYP97A	0.937	0.0188913
Lba08g01691	ZEP2	-0.936	0.0191525
Lba05g00795	ZISO	-0.935	0.0197264
Lba01g01701	PSY1	-0.935	0.0196529
Lba08g01154	BCH1	-0.934	0.0199924
Lba01g01701	PSY2	0.934	0.0203182
Lba03g02818	PSY2	0.934	0.0203505
Lba12g00046	BCH2	0.931	0.0216161
Lba08g01691	ZEP1	-0.93	0.0218792
Lba12g00046	PSY1	-0.93	0.0219141
Lba01g02838	BCH1	-0.929	0.0222425
Lba08g01154	PSY2	0.93	0.0222006
Lba05g00389	PSY2	-0.929	0.0226291
Lba05g00389	ZEP1	-0.929	0.0225836
Lba08g01154	CRTISO	-0.927	0.0233935
Lba09g00379	ZEP2	0.927	0.0235977
Lba11g01830	ZISO	0.927	0.0235566
Lba01g02838	BCH2	0.926	0.0236709
Lba06g02638	PSY2	0.926	0.0236561
Lba02g02412	CRTISO	-0.926	0.0240814
Lba01g01701	PDS	-0.925	0.0241876
Lba07g01258	CRTISO	-0.925	0.0244093
Lba01g01823	ZEP1	0.925	0.0245618
Lba06g02638	ZEP2	0.924	0.0246445
Lba03g00812	CRTISO	-0.924	0.0247249
Lba07g01631	ZEP2	0.924	0.0247294
Lba02g01482	PSY2	-0.924	0.0250294
Lba01g01701	BCH2	0.924	0.0249538
Lba11g01830	ZDS	0.924	0.0251044
Lba01g01701	ZEP1	0.923	0.0252551
Lba04g02563	PDS	0.923	0.0255062
Lba05g00795	PSY2	0.923	0.0255636
Lba05g00389	ZEP2	-0.922	0.0256591
Lba09g00379	BCH1	-0.922	0.0259318
Lba11g01830	CYP97A	0.921	0.0261479
Lba02g01482	ZEP1	-0.92	0.0269256
Lba12g00046	PDS	-0.92	0.0268879
Lba02g01219	ZDS	0.919	0.0273924
Lba03g00572	CRTISO	-0.918	0.027745
Lba06g02638	PSY1	-0.918	0.0278953
Lba04g02563	PSY1	0.917	0.0285642
Lba02g01482	ZEP2	-0.916	0.0289072
Lba01g01701	CYP97A	-0.915	0.0292099
Lba07g01258	ZISO	-0.915	0.029479
Lba02g02504	PSY2	0.914	0.0296678
Lba06g02638	CYP97A	-0.914	0.0299905
Lba05g00389	VDE	-0.913	0.0302132
Lba11g01830	PSY2	-0.913	0.0303398
Lba02g01482	VDE	-0.913	0.0304417
Lba03g00744	LCYB	-0.913	0.0303938
Lba01g02278	ZEP2	-0.912	0.0309085
Lba01g02278	ZEP1	-0.912	0.0311156
Lba02g01219	VDE	-0.911	0.0312389
Lba01g02838	CRTISO	-0.911	0.0315046
Lba03g02818	VDE	0.911	0.0315107
Lba01g01164	ZEP1	0.908	0.0328722
Lba02g01219	ZISO	0.907	0.0335882
Lba12g00046	CYP97A	-0.905	0.0343767
Lba06g02638	PDS	-0.905	0.0348759
Lba04g02563	BCH2	-0.903	0.0357003
Lba07g01258	ZDS	-0.902	0.0361096
Lba09g00379	ZEP1	0.901	0.0367864
Lba05g00433	BCH2	-0.901	0.0370349
Lba06g00442	LCYB	0.898	0.0387481
Lba11g01830	ZEP2	-0.894	0.0407973
Lba11g01830	VDE	-0.905	0.0345384
Lba06g02638	BCH2	0.894	0.0408808
Lba08g01691	LCYB	0.894	0.0409713
Lba06g02638	ZEP1	0.893	0.0412525
Lba01g01823	LCYB	-0.891	0.0422905
Lba01g01164	ZEP2	0.889	0.0437995
Lba05g01910	BCH1	0.888	0.0441993
Lba12g00046	PSY2	0.887	0.044751
Lba01g01823	ZISO	-0.885	0.0461679
Lba04g02563	ZDS	0.885	0.0461537
Lba04g02563	VDE	-0.885	0.0462015
Lba05g00433	PDS	0.882	0.04774
Lba02g01219	PSY2	-0.88	0.048939
Lba01g02278	VDE	-0.88	0.0489983
Lba11g00940	LCYB	-0.879	0.0496689
